# Supplementary material for: Genome-wide association and Mendelian randomization study of blood copper levels and 213 deep phenotypes in humans
Source: Commun Biol. 2022 May 2;5:405. doi: 10.1038/s42003-022-03351-7 (PMC9061855; doi:10.1038/s42003-022-03351-7)
Supplement: Supplementary file 3 — Supplementary Data 1 [file 42003_2022_3351_MOESM3_ESM.xlsx]

## Sheet: Supplementary Data 1
Supplementary Data 1. Suggestive SNPs (P < 1E-5) from GWASs on 21 serum/plasma metal levels in FAMHES and MEWHC.
FAMHES												MEWHC
CHR	POS (hg19)	SNP	EA	NEA	EAF	N	BETA	SE	P	Metal		CHR	POS (hg19)	SNP	EA	NEA	EAF	N	BETA	SE	P	Metal
2	222073864	rs146559885	G	T	0.0174004	1775	0.632417	0.142732	9.96685e-06	Al		1	117654422	rs1289661	C	T	0.146354	678	-0.35716	0.0766907	3.88245e-06	Al
3	125241332	rs4574233	T	C	0.15527	1775	0.230865	0.047512	1.28402e-06	Al		4	80308912	rs62297754	C	T	0.325379	678	-0.263022	0.0589935	9.70763e-06	Al
3	125241931	rs77750911	A	G	0.0757011	1775	0.30712	0.0679198	6.54079e-06	Al		17	33897932	rs149814693	A	G	0.0181962	678	1.2045	0.24359	9.69359e-07	Al
3	125243116	rs78197293	A	G	0.0855068	1775	0.285011	0.0613058	3.5839e-06	Al		17	33899550	rs11652234	T	C	0.0181962	678	1.2045	0.24359	9.69359e-07	Al
3	125245157	rs73191145	A	G	0.0855539	1775	0.285362	0.0613121	3.49503e-06	Al		1	196735592	1:196735592:G:A	A	G	0.0222382	676	0.838538	0.187116	8.75476e-06	As
6	77454318	rs184157395	A	G	0.0586599	1775	-0.363127	0.0815349	8.97399e-06	Al		1	196735665	1:196735665:T:C	C	T	0.0222382	676	0.838538	0.187116	8.75476e-06	As
6	77454570	rs369179362	T	C	0.0586737	1775	-0.363261	0.0815369	8.91029e-06	Al		1	196737668	1:196737668:A:G	G	A	0.0222382	676	0.838538	0.187116	8.75476e-06	As
8	132911346	rs72728663	G	C	0.0176381	1775	-0.569824	0.128122	9.23073e-06	Al		1	196738625	1:196738625:G:T	T	G	0.0222382	676	0.838538	0.187116	8.75476e-06	As
9	34815210	rs277564	G	C	0.122817	1775	0.225694	0.0502653	7.58284e-06	Al		1	196741760	1:196741760:A:G	G	A	0.0222382	676	0.838538	0.187116	8.75476e-06	As
9	34816235	rs501873	G	T	0.122817	1775	0.225696	0.0502654	7.58171e-06	Al		1	196742291	1:196742291:T:C	C	T	0.0222382	676	0.838538	0.187116	8.75476e-06	As
9	34820229	rs188052	A	T	0.141236	1775	0.22563	0.0491304	4.69108e-06	Al		1	196743883	1:196743883:G:T	T	G	0.022434	676	0.889263	0.193286	5.05651e-06	As
9	34828059	rs78537277	A	G	0.0996605	1775	0.246868	0.0557063	9.93048e-06	Al		1	196744371	1:196744371:A:T	T	A	0.0214823	676	0.89359	0.193337	4.5814e-06	As
9	34835217	rs3934948	T	C	0.115174	1775	0.238322	0.053624	9.36745e-06	Al		1	196745557	1:196745557:A:G	G	A	0.022434	676	0.889263	0.193286	5.05651e-06	As
9	34835573	rs139449799	A	G	0.0949729	1775	0.256439	0.0569575	7.16376e-06	Al		1	196746510	1:196746510:C:T	T	C	0.022434	676	0.889263	0.193286	5.05651e-06	As
9	34841097	rs182574628	C	T	0.0946806	1775	0.256649	0.0570632	7.32069e-06	Al		1	196746580	1:196746580:T:C	C	T	0.022434	676	0.889263	0.193286	5.05651e-06	As
9	34841463	9:34841463:C:A	A	C	0.0949005	1775	0.25637	0.0569475	7.17798e-06	Al		1	196747559	1:196747559:C:A	A	C	0.0214823	676	0.89359	0.193337	4.5814e-06	As
9	34842545	rs7849960	T	C	0.0949307	1775	0.256216	0.056926	7.21151e-06	Al		1	196749097	1:196749097:C:T	T	C	0.0223583	676	0.889662	0.193292	5.0115e-06	As
9	34843370	rs79299203	G	T	0.0948969	1775	0.256362	0.0569465	7.18001e-06	Al		1	196749149	1:196749149:G:A	A	G	0.0223583	676	0.889662	0.193292	5.0115e-06	As
9	34850832	rs7861371	T	A	0.0948963	1775	0.256357	0.0569467	7.1834e-06	Al		1	196749262	1:196749262:C:G	G	C	0.0214823	676	0.89359	0.193337	4.5814e-06	As
9	34856897	rs4008438	T	C	0.0949296	1775	0.256217	0.0569258	7.21066e-06	Al		1	196749590	1:196749590:G:C	C	G	0.0214823	676	0.89359	0.193337	4.5814e-06	As
9	34866054	rs1566598	T	C	0.111509	1775	0.243686	0.0531112	4.78668e-06	Al		1	196751714	1:196751714:T:C	C	T	0.0223583	676	0.889662	0.193292	5.0115e-06	As
9	34866184	rs1566597	A	G	0.114435	1775	0.244845	0.0524487	3.26744e-06	Al		1	196752247	1:196752247:G:A	A	G	0.0226762	676	0.889918	0.193286	4.97733e-06	As
9	34867436	rs1039412	C	G	0.117113	1775	0.248187	0.052451	2.40341e-06	Al		1	196752719	rs191977702	A	G	0.0216876	676	0.908768	0.194904	3.78557e-06	As
9	34867913	rs1948745	A	G	0.11493	1775	0.247811	0.0523069	2.33588e-06	Al		1	196753196	rs188239037	C	T	0.0213144	676	0.907112	0.194801	3.8948e-06	As
9	34868377	rs13290746	C	T	0.11493	1775	0.247811	0.0523069	2.33588e-06	Al		1	196753318	rs527617689	A	T	0.0224037	676	0.903482	0.19477	4.23587e-06	As
9	34868771	rs75349825	C	T	0.0973722	1775	0.258926	0.0568307	5.56972e-06	Al		1	196754695	1:196754695:C:T	T	C	0.0223583	676	0.889662	0.193292	5.0115e-06	As
9	34869279	rs7859178	G	A	0.116904	1775	0.248199	0.052432	2.38068e-06	Al		1	196754928	1:196754928:C:T	T	C	0.0214979	676	0.893718	0.193341	4.56961e-06	As
9	34869459	rs10814173	T	G	0.11493	1775	0.247811	0.0523069	2.33588e-06	Al		1	196755667	1:196755667:G:A	A	G	0.0224165	676	0.890522	0.193302	4.91402e-06	As
9	34869735	rs10733475	A	G	0.116907	1775	0.248116	0.0524297	2.39675e-06	Al		1	196755745	1:196755745:G:A	A	G	0.0215027	676	0.893756	0.193343	4.56632e-06	As
9	34873969	rs9298960	A	G	0.116974	1775	0.24816	0.0524343	2.39181e-06	Al		1	196756015	1:196756015:C:T	T	C	0.0220283	676	0.886364	0.19317	5.35211e-06	As
9	34874271	rs10814177	G	A	0.116973	1775	0.248161	0.0524346	2.39173e-06	Al		1	196756667	1:196756667:G:A	A	G	0.0223583	676	0.889662	0.193292	5.0115e-06	As
9	34875445	rs10972251	A	T	0.113518	1775	0.237585	0.0527048	6.9808e-06	Al		1	196756669	1:196756669:G:A	A	G	0.0223583	676	0.889662	0.193292	5.0115e-06	As
9	34875554	rs276677	C	T	0.11493	1775	0.247811	0.0523069	2.33588e-06	Al		1	196756746	1:196756746:A:G	G	A	0.0223583	676	0.889662	0.193292	5.0115e-06	As
9	34875731	rs276678	C	T	0.11493	1775	0.247811	0.0523069	2.33588e-06	Al		1	196756873	1:196756873:A:G	G	A	0.0223664	676	0.88977	0.193294	4.99958e-06	As
9	34876730	rs61514271	C	G	0.113356	1775	0.237839	0.0527807	7.03519e-06	Al		1	196756878	1:196756878:T:C	C	T	0.0223664	676	0.88977	0.193294	4.99958e-06	As
9	34877227	rs276680	G	A	0.114777	1775	0.248071	0.0523741	2.34868e-06	Al		1	196756988	1:196756988:C:A	A	C	0.0214823	676	0.89359	0.193337	4.5814e-06	As
9	34877880	rs72722903	G	C	0.113408	1775	0.237921	0.0527666	6.94589e-06	Al		1	196757273	1:196757273:T:C	C	T	0.0214823	676	0.89359	0.193337	4.5814e-06	As
9	34877894	rs12683157	C	G	0.113521	1775	0.237558	0.0527035	6.9942e-06	Al		1	196757569	1:196757569:C:T	T	C	0.0224568	676	0.889384	0.193284	5.0406e-06	As
9	34880850	rs2455088	G	A	0.114319	1775	0.246326	0.0526226	3.07343e-06	Al		1	196758737	1:196758737:T:C	C	T	0.0224568	676	0.889384	0.193284	5.0406e-06	As
9	34881407	rs11521444	G	A	0.113372	1775	0.237868	0.0527755	7.0027e-06	Al		1	196759555	1:196759555:T:C	C	T	0.0224568	676	0.889384	0.193284	5.0406e-06	As
9	34882603	rs57543330	A	G	0.113677	1775	0.237394	0.0527681	7.28089e-06	Al		1	196760346	1:196760346:T:C	C	T	0.0224983	676	0.889227	0.193265	5.04887e-06	As
9	34883348	rs201025511	G	A	0.113369	1775	0.237877	0.0527767	7.00073e-06	Al		1	196760629	1:196760629:A:G	G	A	0.0214823	676	0.89359	0.193337	4.5814e-06	As
9	34883365	rs199780458	G	T	0.113369	1775	0.237877	0.0527767	7.00073e-06	Al		1	196761062	1:196761062:G:T	T	G	0.0224546	676	0.889522	0.193289	5.02677e-06	As
9	34889374	rs2242429	A	G	0.113246	1775	0.236831	0.0528886	8.02161e-06	Al		1	196761541	1:196761541:T:C	C	T	0.0224143	676	0.889851	0.193302	4.99397e-06	As
9	34900946	rs12005698	C	T	0.113036	1775	0.237219	0.0529839	8.0488e-06	Al		1	196761623	rs376321181	G	A	0.0213847	676	0.899777	0.194174	4.33277e-06	As
9	34903527	rs12005235	T	C	0.113069	1775	0.237181	0.052969	8.02883e-06	Al		1	196761669	rs182957917	T	A	0.0217962	676	0.900296	0.194213	4.29742e-06	As
9	34903675	rs12001305	G	A	0.113244	1775	0.236819	0.0528914	8.03918e-06	Al		1	196762038	1:196762038:C:T	T	C	0.0214697	676	0.893796	0.193339	4.55981e-06	As
9	34903887	rs60706299	A	G	0.113035	1775	0.23723	0.0529846	8.04329e-06	Al		1	196762954	1:196762954:C:G	G	C	0.0223953	676	0.889735	0.193295	5.00418e-06	As
9	90097876	rs4878080	A	G	0.342568	1775	0.18225	0.0360319	4.67838e-07	Al		1	196763494	1:196763494:G:T	T	G	0.0223953	676	0.889735	0.193295	5.00418e-06	As
9	90097902	rs2104730	A	G	0.34137	1775	0.178455	0.0358323	6.97155e-07	Al		1	196763886	1:196763886:C:G	G	C	0.0218983	676	0.894312	0.193378	4.52285e-06	As
21	39144027	rs2835950	T	C	0.261356	1775	-0.167968	0.0369779	5.94057e-06	Al		1	196765055	1:196765055:T:C	C	T	0.0223953	676	0.889735	0.193295	5.00418e-06	As
21	39144965	rs9305624	A	C	0.261431	1775	-0.167743	0.0369568	6.03817e-06	Al		1	196765887	1:196765887:C:A	A	C	0.0222956	676	0.889992	0.193296	4.97399e-06	As
1	11999942	rs56194664	A	G	0.435741	1773	0.145217	0.0308959	2.80152e-06	As		1	196767351	1:196767351:G:A	A	G	0.0223662	676	0.890667	0.193306	4.899e-06	As
1	12004999	rs4846080	G	A	0.250559	1773	-0.167299	0.0356305	2.86762e-06	As		1	196769051	1:196769051:G:A	A	G	0.0214823	676	0.89359	0.193337	4.5814e-06	As
1	12009462	rs61776489	G	A	0.254011	1773	-0.16457	0.0359878	5.14513e-06	As		1	196769679	1:196769679:G:A	A	G	0.0214823	676	0.89359	0.193337	4.5814e-06	As
1	12010778	rs60895266	A	G	0.267933	1773	-0.162055	0.0349467	3.79229e-06	As		1	196769750	1:196769750:T:G	G	T	0.0222956	676	0.889992	0.193296	4.97399e-06	As
1	12012980	rs58495963	A	G	0.409309	1773	0.148331	0.0307222	1.49751e-06	As		1	196769999	1:196769999:T:C	C	T	0.0214823	676	0.89359	0.193337	4.5814e-06	As
1	12015154	rs2273288	A	G	0.407919	1773	0.147765	0.0307564	1.68433e-06	As		1	196770823	1:196770823:G:T	T	G	0.0222956	676	0.889992	0.193296	4.97399e-06	As
3	14856838	rs731580	A	G	0.339595	1773	0.148879	0.0318906	3.26519e-06	As		1	196775484	1:196775484:T:C	C	T	0.022348	676	0.892008	0.193346	4.76436e-06	As
5	156487438	rs117307561	T	C	0.0409425	1773	0.420866	0.087748	1.75266e-06	As		1	196775718	1:196775718:C:T	T	C	0.0222949	676	0.890053	0.193301	4.96939e-06	As
6	124182127	rs2130593	G	A	0.238745	1773	-0.168204	0.0351454	1.84441e-06	As		1	196777152	1:196777152:C:T	T	C	0.0222956	676	0.889992	0.193296	4.97399e-06	As
12	29181023	rs148950783	G	T	0.0135642	1773	0.711156	0.153048	3.62518e-06	As		1	196778040	1:196778040:C:T	T	C	0.0222956	676	0.889992	0.193296	4.97399e-06	As
12	29231111	rs146059229	C	G	0.0135132	1773	0.679184	0.149537	5.95401e-06	As		1	196778321	1:196778321:C:T	T	C	0.0222956	676	0.889992	0.193296	4.97399e-06	As
12	29237525	rs148585981	G	A	0.0135132	1773	0.679184	0.149537	5.95401e-06	As		1	196778867	1:196778867:C:G	G	C	0.0214823	676	0.89359	0.193337	4.5814e-06	As
15	57051751	rs11071290	G	T	0.266583	1773	-0.152519	0.034221	8.84135e-06	As		4	180305067	rs10002760	T	C	0.0622267	676	0.510051	0.113493	8.2617e-06	As
17	53795393	rs79581608	T	C	0.221476	1773	-0.169296	0.0379841	8.83553e-06	As		4	186682850	rs377486498	C	T	0.0165952	676	1.03797	0.224562	4.57562e-06	As
1	72284605	rs1318907	C	T	0.0524834	1792	0.331777	0.073894	7.58355e-06	Ba		4	186698150	rs183697707	A	G	0.0336013	676	0.754765	0.163945	4.98598e-06	As
1	169431762	rs192456837	A	G	0.0116091	1792	-0.752459	0.16801	7.98994e-06	Ba		10	54565049	rs73339368	T	C	0.0578259	676	0.523055	0.113019	4.45255e-06	As
1	187447629	rs373447768	A	T	0.0121972	1792	-0.73691	0.164531	7.98225e-06	Ba		11	134553822	rs76184956	T	C	0.217203	676	-0.361864	0.0775314	3.70338e-06	As
1	187491742	rs376628743	C	T	0.0115451	1792	-0.772638	0.174376	9.958e-06	Ba		12	98225030	rs1375906	G	T	0.445454	676	-0.272625	0.0598185	6.17735e-06	As
6	49170504	rs145368539	A	G	0.0427492	1792	0.405751	0.0885584	4.93245e-06	Ba		12	98226224	rs7958294	T	A	0.44643	676	-0.273343	0.0598018	5.80965e-06	As
6	49218671	rs117927108	T	C	0.0691957	1792	0.31592	0.0692824	5.46768e-06	Ba		12	98226245	rs6538825	C	A	0.44643	676	-0.273343	0.0598018	5.80965e-06	As
6	69108473	rs9342706	T	G	0.278199	1792	0.1653	0.0367987	7.50947e-06	Ba		12	98227585	rs28838737	C	T	0.439586	676	-0.275941	0.0596041	4.42103e-06	As
6	69109218	rs9346177	G	A	0.353515	1792	0.161365	0.0356641	6.45311e-06	Ba		12	98230367	rs7953166	G	A	0.447727	676	-0.271262	0.0597973	6.80975e-06	As
6	69111938	rs1586693	T	C	0.273452	1792	0.167623	0.0373792	7.78054e-06	Ba		12	98247794	12:98247794:C:T	T	C	0.435162	676	-0.279339	0.0623941	8.93084e-06	As
6	69113215	rs9446008	A	T	0.273484	1792	0.167673	0.0373811	7.73977e-06	Ba		4	25935396	rs1378949	T	C	0.311714	687	0.292053	0.0652502	8.95206e-06	Ba
6	69116489	rs12526430	C	T	0.35573	1792	0.161477	0.0355419	5.91173e-06	Ba		7	81711973	rs35900478	A	C	0.243465	687	-0.316689	0.0673515	3.13312e-06	Ba
6	69117622	rs9342707	C	T	0.355491	1792	0.161262	0.0355437	6.08766e-06	Ba		11	127031672	rs1944837	C	G	0.0997297	687	0.458879	0.101714	7.61215e-06	Ba
6	168553131	rs11750994	A	G	0.387338	1792	-0.148907	0.0333393	8.45498e-06	Ba		11	127031766	rs2510711	A	T	0.0967372	687	0.458592	0.101485	7.35949e-06	Ba
6	168553528	rs11752935	T	C	0.38734	1792	-0.148806	0.0333375	8.56446e-06	Ba		11	127031789	rs2510710	G	A	0.0969094	687	0.457906	0.101508	7.6271e-06	Ba
6	168576681	rs9355175	G	T	0.411829	1792	-0.155015	0.0331861	3.22152e-06	Ba		11	127037625	rs2510705	C	A	0.0872743	687	0.432366	0.0954039	6.92951e-06	Ba
6	168576745	rs9364229	G	A	0.41183	1792	-0.155016	0.0331859	3.22052e-06	Ba		11	127039018	rs3017937	G	A	0.0901936	687	0.457377	0.0977182	3.46811e-06	Ba
6	168576827	rs9346529	A	G	0.41183	1792	-0.155016	0.0331859	3.22052e-06	Ba		14	76608618	rs183939842	A	G	0.0179175	687	-1.01286	0.218792	4.41284e-06	Ba
6	168576878	rs9364230	T	C	0.41183	1792	-0.155023	0.033187	3.21945e-06	Ba		14	76612851	rs183791843	T	C	0.0179298	687	-1.01623	0.221412	5.30527e-06	Ba
6	168576962	rs9355176	C	T	0.410622	1792	-0.154451	0.0336238	4.6649e-06	Ba		18	27102776	rs80272920	G	A	0.0387769	687	-0.700684	0.152195	4.96911e-06	Ba
8	986501	rs4735970	C	G	0.141183	1792	-0.20915	0.0471692	9.81437e-06	Ba		19	35838076	rs3088063	T	C	0.0965141	687	-0.412478	0.0896855	5.07914e-06	Ba
10	92907832	rs7098220	G	A	0.0549754	1792	0.323081	0.0718538	7.35914e-06	Ba		19	35839360	rs7247137	G	A	0.094916	687	-0.42162	0.0923654	5.95909e-06	Ba
10	92910824	rs61857943	A	G	0.0545611	1792	0.327445	0.072346	6.40717e-06	Ba		19	35840432	rs8108571	G	T	0.0946606	687	-0.423156	0.0924721	5.65456e-06	Ba
10	92911592	rs61857944	C	T	0.0545611	1792	0.327445	0.072346	6.40717e-06	Ba		19	35840475	rs16970264	A	G	0.0936704	687	-0.422765	0.0927835	6.18992e-06	Ba
10	92912588	rs12266933	A	G	0.0552171	1792	0.321719	0.0717366	7.76808e-06	Ba		19	35840896	rs58174206	C	T	0.0966991	687	-0.43022	0.0923392	3.83682e-06	Ba
10	92912773	rs17553262	C	A	0.0547107	1792	0.329969	0.0719647	4.85356e-06	Ba		20	46340746	rs75387988	A	G	0.148836	687	0.37635	0.0823209	5.76807e-06	Ba
10	92913633	rs61857945	C	T	0.0541006	1792	0.340593	0.0731039	3.41341e-06	Ba		20	46340774	rs78043507	G	A	0.153258	687	0.38289	0.08225	3.90826e-06	Ba
10	92915978	rs61857946	C	T	0.053851	1792	0.344645	0.0733799	2.84688e-06	Ba		20	46344569	rs11696219	T	C	0.180539	687	0.348513	0.0705291	9.8261e-07	Ba
10	92915989	rs61857947	G	C	0.053851	1792	0.344645	0.0733799	2.84688e-06	Ba		20	46348989	rs4810667	G	A	0.277877	687	0.300204	0.0663417	7.14986e-06	Ba
10	92922927	rs184966063	C	G	0.0480786	1792	0.362344	0.0793396	5.28762e-06	Ba		21	25092756	rs35431741	T	C	0.273283	687	0.280958	0.0607842	4.56155e-06	Ba
11	26752782	rs7358335	T	C	0.190261	1792	-0.193692	0.0412654	2.88708e-06	Ba		21	25092865	rs34477092	T	C	0.274865	687	0.276956	0.0591757	3.47374e-06	Ba
11	26753506	rs72884852	T	C	0.189129	1792	-0.193409	0.0415612	3.50365e-06	Ba		21	25095887	rs12627425	T	G	0.263008	687	0.309181	0.0619508	7.68952e-07	Ba
12	101633887	rs7313582	T	C	0.307484	1792	-0.162261	0.0360073	7.02604e-06	Ba		21	25095918	rs12627498	A	T	0.255677	687	0.312353	0.0631506	9.59747e-07	Ba
12	101635807	rs2198966	C	T	0.306238	1792	-0.163143	0.0361511	6.81769e-06	Ba		21	25096352	rs2828460	C	T	0.263058	687	0.309432	0.0619577	7.55646e-07	Ba
12	101636154	rs144938755	C	G	0.30626	1792	-0.16315	0.0361478	6.79784e-06	Ba		21	25096633	rs2828461	G	T	0.255918	687	0.312047	0.0631111	9.68145e-07	Ba
12	101637517	rs11609594	G	A	0.306271	1792	-0.163088	0.0361472	6.85019e-06	Ba		21	25098302	rs13047141	G	A	0.256233	687	0.312211	0.0631367	9.65245e-07	Ba
12	101639049	rs11611682	A	G	0.306345	1792	-0.162697	0.0361526	7.22654e-06	Ba		21	25099182	rs41508448	T	C	0.255594	687	0.312586	0.0632359	9.74047e-07	Ba
12	101640894	rs17031187	C	T	0.307837	1792	-0.160662	0.036017	8.68061e-06	Ba		21	25099829	rs71329930	T	C	0.254782	687	0.314111	0.0639266	1.12699e-06	Ba
12	101640969	rs59190052	A	G	0.310043	1792	-0.167164	0.0361071	3.92834e-06	Ba		21	25104288	rs10482941	G	A	0.248298	687	0.32853	0.0671736	1.26104e-06	Ba
12	101640975	rs58616750	T	C	0.310051	1792	-0.167183	0.0361072	3.9184e-06	Ba		21	32873779	rs9981507	T	G	0.0514464	687	-0.653446	0.140576	4.03605e-06	Ba
16	77119543	rs11639885	A	G	0.0876945	1792	-0.267091	0.0594134	7.39042e-06	Ba		3	52814256	rs2302417	A	T	0.302185	688	0.285067	0.0616914	4.58942e-06	Ca
4	27259512	rs7662885	T	C	0.159541	1740	0.22352	0.0484829	4.31702e-06	Ca		3	52815905	rs2710323	C	T	0.311806	688	0.260303	0.0574721	7.01542e-06	Ca
4	27260331	rs7669531	T	G	0.167829	1740	0.250601	0.0483928	2.49915e-07	Ca		6	87221664	rs74722716	A	T	0.0261324	688	0.864166	0.193961	9.82278e-06	Ca
5	126015989	rs7701889	A	G	0.113936	1740	0.240753	0.0542411	9.62953e-06	Ca		6	87227328	rs74349879	G	A	0.0263067	688	0.861285	0.193108	9.61384e-06	Ca
5	126023087	rs74203738	A	G	0.110296	1740	0.245479	0.0552373	9.38868e-06	Ca		6	87228652	rs78983794	T	C	0.0253059	688	0.865725	0.193806	9.31985e-06	Ca
5	126025927	rs6883217	T	C	0.110437	1740	0.264066	0.0555763	2.18752e-06	Ca		6	87233558	rs78160997	G	A	0.0252885	688	0.865737	0.193862	9.37165e-06	Ca
5	126028789	rs2408774	A	G	0.110169	1740	0.263008	0.055569	2.39296e-06	Ca		6	87236398	rs11754074	C	T	0.0251887	688	0.87092	0.194521	8.89426e-06	Ca
5	126039494	rs59198762	G	C	0.111595	1740	0.264092	0.0558617	2.45661e-06	Ca		6	87253055	rs57056617	C	G	0.0254507	688	0.87541	0.194526	8.0114e-06	Ca
5	126042928	rs6869544	A	G	0.10997	1740	0.271119	0.0569309	2.07476e-06	Ca		6	87257887	rs74928578	T	C	0.0254384	688	0.875524	0.194569	8.02622e-06	Ca
5	170958196	rs72841409	A	G	0.028839	1740	0.532706	0.116884	5.53933e-06	Ca		6	87258135	rs115334810	C	G	0.0254507	688	0.87541	0.194526	8.0114e-06	Ca
6	69049267	rs1490623	C	T	0.203736	1740	0.192747	0.0425706	6.37175e-06	Ca		6	87271177	rs17510807	A	T	0.0254507	688	0.87541	0.194526	8.0114e-06	Ca
6	69051297	rs9294792	A	T	0.203353	1740	0.193204	0.042648	6.29761e-06	Ca		6	87272306	rs75357498	C	A	0.0254021	688	0.877504	0.194796	7.84788e-06	Ca
6	69052097	rs1907146	A	C	0.203736	1740	0.192747	0.0425706	6.37175e-06	Ca		6	87277968	rs11758415	C	T	0.0255621	688	0.87758	0.194973	7.98113e-06	Ca
6	69075429	rs9363908	A	G	0.26622	1740	0.195876	0.0409303	1.85024e-06	Ca		6	87278205	rs868467	T	C	0.0256775	688	0.87373	0.195095	8.84525e-06	Ca
6	69077820	rs9342701	A	G	0.250763	1740	0.187634	0.0389974	1.62907e-06	Ca		6	87278445	rs868468	A	T	0.0256608	688	0.874317	0.195189	8.81037e-06	Ca
6	69077987	rs2029516	T	C	0.248161	1740	0.19148	0.0392671	1.18016e-06	Ca		6	87282866	rs142068193	T	C	0.0280513	688	0.859699	0.189288	6.62264e-06	Ca
6	69078696	rs2029515	G	T	0.260648	1740	0.181205	0.0399214	6.0421e-06	Ca		7	87851466	rs43105	G	A	0.297926	688	-0.294901	0.0652935	7.43497e-06	Ca
6	69078697	rs2029514	C	T	0.260497	1740	0.181605	0.0399644	5.89875e-06	Ca		7	87899335	rs10228092	T	A	0.303385	688	-0.30704	0.068663	9.12182e-06	Ca
6	69101833	rs2341755	G	A	0.320089	1740	0.175432	0.0374343	2.99893e-06	Ca		9	112533828	rs6477727	G	A	0.363001	688	-0.304445	0.0665829	5.74826e-06	Ca
6	69104127	rs13216186	C	T	0.347589	1740	0.173911	0.0370298	2.85592e-06	Ca		9	112534465	rs4978850	T	C	0.369012	688	-0.307483	0.0661145	3.98943e-06	Ca
6	69109218	rs9346177	G	A	0.353761	1740	0.175828	0.0365051	1.5886e-06	Ca		9	112535299	rs4506295	G	A	0.387846	688	-0.295691	0.0655231	7.56432e-06	Ca
6	69114757	rs9346178	T	C	0.279352	1740	0.170663	0.0381986	8.417e-06	Ca		9	112535478	rs7048488	T	C	0.387794	688	-0.295917	0.0655184	7.43466e-06	Ca
6	69116489	rs12526430	C	T	0.355878	1740	0.172988	0.0364155	2.1984e-06	Ca		9	112535591	rs7037319	A	T	0.386339	688	-0.298047	0.0656311	6.63765e-06	Ca
6	69117622	rs9342707	C	T	0.355633	1740	0.172926	0.0364171	2.21886e-06	Ca		9	112535832	rs12347289	T	G	0.386297	688	-0.298125	0.0656343	6.60812e-06	Ca
6	69120519	rs1388055	A	G	0.28048	1740	0.172382	0.0376324	4.96721e-06	Ca		9	112535974	rs13295340	G	A	0.387625	688	-0.295754	0.0655379	7.56608e-06	Ca
6	69121547	rs9363916	T	C	0.280747	1740	0.173127	0.037633	4.52466e-06	Ca		9	112535986	rs13295493	T	C	0.387625	688	-0.295754	0.0655379	7.56608e-06	Ca
6	69121834	rs6937202	T	C	0.280747	1740	0.173127	0.037633	4.52428e-06	Ca		9	112536305	rs7021729	G	A	0.388276	688	-0.295202	0.0656466	8.13589e-06	Ca
6	69123469	rs2130700	G	A	0.345386	1740	0.176357	0.0361278	1.15022e-06	Ca		9	112536429	rs7022209	A	G	0.387392	688	-0.295537	0.065552	7.71596e-06	Ca
6	69123710	rs2172030	A	T	0.29674	1740	0.16825	0.037611	8.20015e-06	Ca		9	112536455	rs7022225	T	G	0.387392	688	-0.295537	0.065552	7.71596e-06	Ca
6	69124013	rs9363917	T	C	0.274692	1740	0.176012	0.0383986	4.89413e-06	Ca		9	112536525	rs7038509	C	T	0.387392	688	-0.295537	0.065552	7.71596e-06	Ca
6	69124538	rs4708092	C	T	0.280747	1740	0.173127	0.037633	4.52428e-06	Ca		9	112539661	rs6477728	C	A	0.399958	688	-0.289841	0.0641273	7.32566e-06	Ca
6	69124602	rs10945110	A	G	0.280747	1740	0.173127	0.037633	4.52436e-06	Ca		9	112545297	rs2795055	G	C	0.381663	688	-0.302846	0.0658084	5.01258e-06	Ca
6	69124811	rs9360341	A	G	0.345524	1740	0.176205	0.0361125	1.16269e-06	Ca		9	112545555	rs1327784	A	G	0.375238	688	-0.302795	0.0656167	4.72529e-06	Ca
6	69125416	rs9346179	G	A	0.35068	1740	0.176978	0.0363906	1.25954e-06	Ca		9	112546517	rs927950	G	A	0.376953	688	-0.301683	0.0654084	4.77658e-06	Ca
6	69125602	rs2130695	A	T	0.274788	1740	0.17592	0.0383902	4.92664e-06	Ca		12	76344606	rs11180765	G	A	0.423834	688	-0.264407	0.0557754	2.60751e-06	Ca
7	28504010	rs62449866	T	C	0.193553	1740	0.201428	0.0452735	9.17301e-06	Ca		12	76351726	rs7978082	G	C	0.444135	688	-0.251905	0.055873	7.71271e-06	Ca
8	29730535	rs150958552	C	T	0.0603696	1740	-0.37336	0.0762036	1.05083e-06	Ca		12	76356228	rs4831921	A	C	0.444788	688	-0.253763	0.0558805	6.63988e-06	Ca
8	144666895	rs2382961	A	T	0.344659	1740	0.165155	0.0359217	4.58411e-06	Ca		12	76362024	rs1865169	G	C	0.44309	688	-0.254511	0.0564454	7.69684e-06	Ca
10	100391418	rs515967	T	A	0.272592	1740	0.167215	0.0375297	8.90629e-06	Ca		15	70446298	rs904975	G	A	0.0561248	688	0.521871	0.113812	5.41322e-06	Ca
10	100393263	rs553734	A	C	0.272607	1740	0.167192	0.0375306	8.93603e-06	Ca		15	94162328	15:94162328:C:T	C	T	0.400659	688	-0.273397	0.0602946	6.85187e-06	Ca
10	100395035	rs502049	T	G	0.272536	1740	0.167131	0.0375506	9.10204e-06	Ca		15	94182862	rs4260001	C	G	0.486952	688	-0.301974	0.0562336	1.08907e-07	Ca
11	62758799	rs10792367	C	G	0.499609	1740	-0.155382	0.0342089	5.95492e-06	Ca		15	94184924	rs11633696	C	T	0.378983	688	0.265635	0.0591807	8.44935e-06	Ca
11	62773294	rs10792368	C	A	0.49469	1740	0.152082	0.0338572	7.52929e-06	Ca		15	94187859	rs4354877	A	G	0.454582	688	-0.245466	0.0522999	3.26261e-06	Ca
12	19676585	rs7978383	T	C	0.331627	1740	0.172143	0.0356767	1.52292e-06	Ca		19	51997320	rs73049701	A	G	0.0905042	688	-0.431644	0.0946584	6.08774e-06	Ca
12	19680454	rs6486963	G	T	0.385067	1740	0.162812	0.0347357	2.988e-06	Ca		9	16797047	rs116449108	T	C	0.0940107	655	0.435669	0.0941751	4.51795e-06	Cd
12	19682794	rs10770500	T	C	0.374532	1740	0.155114	0.0345038	7.40134e-06	Ca		11	13066419	rs7124398	G	T	0.0762707	655	-0.584397	0.110904	1.87862e-07	Cd
12	19705240	rs12422610	G	A	0.356641	1740	0.165062	0.03571	4.07742e-06	Ca		11	13087407	rs16911996	T	C	0.0783813	655	-0.519482	0.116481	9.7047e-06	Cd
12	19706664	rs10841260	C	T	0.360779	1740	0.162189	0.0352468	4.50027e-06	Ca		11	126851970	rs79626811	A	C	0.13041	655	-0.362362	0.0805881	8.21628e-06	Cd
12	117754506	rs547954	A	G	0.372758	1740	0.170192	0.0354935	1.76656e-06	Ca		11	126854491	rs11822172	A	G	0.133688	655	-0.354942	0.0794377	9.34307e-06	Cd
14	52311588	rs2002461	C	T	0.375888	1740	0.163036	0.0354683	4.60494e-06	Ca		11	126859245	rs80327171	A	G	0.126916	655	-0.377696	0.0819093	4.84547e-06	Cd
15	29880678	rs191207522	C	A	0.0127423	1740	-0.688155	0.155321	9.99184e-06	Ca		11	126859304	rs75422186	A	G	0.128615	655	-0.371484	0.0815498	6.27513e-06	Cd
15	57845332	rs12591554	T	C	0.311586	1740	0.164179	0.0368103	8.71957e-06	Ca		11	126859327	rs79803107	T	C	0.128615	655	-0.371484	0.0815498	6.27513e-06	Cd
17	31760633	rs7501937	T	C	0.415481	1740	-0.155773	0.0348129	8.15765e-06	Ca		11	126859611	rs116546524	T	C	0.125382	655	-0.379082	0.0823686	5.04977e-06	Cd
19	14969902	rs73011908	C	T	0.0239538	1740	0.547551	0.120232	5.62923e-06	Ca		11	126860538	rs74322435	C	A	0.204565	655	-0.304269	0.0677249	8.35768e-06	Cd
19	14970301	rs73011911	A	G	0.02395	1740	0.547644	0.12024	5.61684e-06	Ca		11	126860565	rs75077259	G	C	0.127461	655	-0.383832	0.0821471	3.63591e-06	Cd
19	14972434	rs8113019	C	T	0.025134	1740	0.529859	0.117898	7.44779e-06	Ca		11	126871142	rs142980156	A	G	0.127086	655	-0.390567	0.0822603	2.54263e-06	Cd
19	14973519	rs59063847	G	A	0.0247673	1740	0.533649	0.117937	6.45673e-06	Ca		11	126878658	rs79898619	A	C	0.129985	655	-0.414388	0.081882	5.47699e-07	Cd
19	14977614	rs67265508	T	C	0.0255077	1740	0.508945	0.1133	7.5239e-06	Ca		11	126880502	rs141859645	C	T	0.126916	655	-0.413302	0.0831796	8.67727e-07	Cd
19	14980702	rs111824736	A	G	0.026407	1740	0.50552	0.111748	6.49001e-06	Ca		11	126882282	rs74319263	C	T	0.129973	655	-0.414365	0.0818805	5.48205e-07	Cd
19	14981557	rs16979990	G	C	0.0259312	1740	0.511845	0.113059	6.38569e-06	Ca		11	126882477	rs75235238	A	G	0.129978	655	-0.414382	0.0818811	5.47739e-07	Cd
19	14983924	rs16979994	T	C	0.027644	1740	0.503215	0.110114	5.22541e-06	Ca		11	126882791	rs76129591	T	A	0.126891	655	-0.413444	0.0831918	8.63534e-07	Cd
19	14989388	rs16980045	T	C	0.0289612	1740	0.511566	0.109865	3.46534e-06	Ca		11	126882792	rs79977110	T	A	0.126891	655	-0.413444	0.0831918	8.63534e-07	Cd
19	14989672	rs8106408	C	G	0.0290526	1740	0.510845	0.109654	3.42635e-06	Ca		11	126882949	rs73018750	G	A	0.203189	655	-0.310763	0.0684863	6.80759e-06	Cd
19	14989782	rs78598960	T	C	0.0290509	1740	0.510827	0.109655	3.42972e-06	Ca		11	126883297	rs58153959	T	C	0.129973	655	-0.414365	0.0818805	5.48205e-07	Cd
19	14990487	rs73016159	A	G	0.0276155	1740	0.509062	0.113107	7.22549e-06	Ca		12	31511541	rs113060141	G	T	0.150773	655	-0.40721	0.0902123	7.58771e-06	Cd
19	14991439	rs34590588	G	T	0.0297423	1740	0.49564	0.110538	7.81277e-06	Ca		12	31514424	rs111533601	C	T	0.136558	655	-0.409865	0.0909246	7.80446e-06	Cd
19	14991459	rs13345394	T	C	0.0280111	1740	0.498778	0.112475	9.80855e-06	Ca		14	98740725	rs1959996	T	C	0.27822	655	0.288231	0.0645341	9.42101e-06	Cd
1	55958103	rs396511	A	C	0.0721681	1775	0.268577	0.058575	4.85599e-06	Cd		15	67324806	rs266338	G	T	0.190827	655	-0.362562	0.080337	7.61858e-06	Cd
1	55972259	rs356118	T	C	0.11662	1775	0.216475	0.0474022	5.29692e-06	Cd		16	78803690	rs13334149	C	G	0.0982499	655	0.48356	0.10832	9.51338e-06	Cd
9	2953905	rs10813093	T	C	0.379798	1775	0.144502	0.0325471	9.56542e-06	Cd		20	21366429	rs117609103	G	A	0.0249266	655	0.927436	0.199226	3.94363e-06	Cd
9	20546802	rs76878079	A	G	0.0705507	1775	-0.296935	0.0667982	9.32704e-06	Cd		20	21368586	rs200248797	T	C	0.0255619	655	0.905364	0.196619	4.9937e-06	Cd
12	60932231	rs11173511	C	G	0.012818	1775	-0.664103	0.149158	9.02771e-06	Cd		20	21382809	rs77217896	C	T	0.0194484	655	1.05673	0.227598	4.17646e-06	Cd
12	61004687	rs12228069	A	G	0.0124572	1775	-0.707807	0.152573	3.75723e-06	Cd		20	21454793	rs77738094	A	G	0.0334042	655	0.825637	0.182473	7.22209e-06	Cd
12	61056498	rs11173552	T	A	0.0111643	1775	-0.754063	0.169497	9.17515e-06	Cd		20	21464641	rs77542245	A	G	0.0328397	655	0.823709	0.182711	7.7855e-06	Cd
15	39533087	rs1020180	T	C	0.26119	1775	-0.164618	0.0349359	2.64567e-06	Cd		20	21471915	rs79982487	T	A	0.0333875	655	0.825676	0.182473	7.21497e-06	Cd
15	39533338	rs10851381	A	G	0.259701	1775	-0.167813	0.0352093	2.03203e-06	Cd		20	21474417	rs79399241	G	C	0.031936	655	0.830838	0.18334	6.9947e-06	Cd
15	39533340	rs166722	G	A	0.281843	1775	-0.170727	0.0348512	1.05301e-06	Cd		2	45248578	rs2921995	A	T	0.311711	638	-0.271164	0.0579201	3.50082e-06	Co
15	39534073	rs2623471	G	A	0.279336	1775	-0.169722	0.035352	1.71319e-06	Cd		2	45248601	rs2959266	T	C	0.31054	638	-0.275774	0.0577584	2.25108e-06	Co
15	39535787	rs2816587	T	C	0.401795	1775	-0.145816	0.0315863	4.18672e-06	Cd		2	45248784	rs2921994	A	C	0.32507	638	-0.270294	0.0581665	4.1218e-06	Co
15	39537873	rs1505279	C	T	0.398691	1775	-0.141387	0.031101	5.83916e-06	Cd		2	45249018	rs2921993	G	A	0.311695	638	-0.271345	0.057728	3.20481e-06	Co
15	39542522	rs11070178	A	G	0.261909	1775	-0.158345	0.0348664	5.96559e-06	Cd		2	45249400	rs2921992	A	G	0.309936	638	-0.274836	0.0576152	2.29915e-06	Co
15	53688298	rs8029757	G	A	0.116322	1775	0.210297	0.0468586	7.65875e-06	Cd		2	45249426	rs2959265	T	C	0.301758	638	-0.270746	0.0569871	2.52015e-06	Co
15	53689126	rs973864	G	C	0.116188	1775	0.212334	0.0469423	6.49519e-06	Cd		2	45249837	rs2959264	T	C	0.310185	638	-0.275232	0.0576185	2.22768e-06	Co
15	53691473	rs74741035	C	T	0.117027	1775	0.217509	0.0468675	3.72496e-06	Cd		2	45250810	rs2921991	G	C	0.31242	638	-0.272098	0.0578382	3.14374e-06	Co
15	53692774	rs118064205	G	A	0.117772	1775	0.22067	0.0467526	2.54552e-06	Cd		2	52634220	rs2727867	A	G	0.405486	638	0.291229	0.0596558	1.34029e-06	Co
15	53698664	rs79052248	G	A	0.120401	1775	0.228484	0.0468787	1.1923e-06	Cd		2	52643307	rs1358185	G	A	0.412305	638	0.270946	0.0597634	6.96565e-06	Co
18	22236113	rs880424	A	G	0.273359	1775	0.157486	0.0341967	4.41425e-06	Cd		2	52654744	rs2552356	G	A	0.406171	638	0.268407	0.0586132	5.64552e-06	Co
18	22236311	rs880423	C	T	0.273085	1775	0.158823	0.0341913	3.65112e-06	Cd		4	15555680	rs17385861	G	A	0.0262434	638	-0.787793	0.175355	8.40274e-06	Co
18	22440627	rs17204045	C	G	0.191925	1775	0.180102	0.0400052	7.17517e-06	Cd		7	53071656	rs12718733	C	G	0.136521	638	-0.358967	0.0771424	4.00035e-06	Co
19	23818246	rs71333894	C	A	0.176695	1775	-0.213578	0.0466506	5.01768e-06	Cd		7	53071780	rs12718734	A	G	0.136214	638	-0.35797	0.0771323	4.2376e-06	Co
3	76552172	rs2875391	C	T	0.36634	1758	0.163507	0.0346991	2.6459e-06	Co		7	53072829	rs12718735	A	G	0.137232	638	-0.360587	0.0771111	3.59227e-06	Co
3	95515012	3:95515012:A:C	C	A	0.407017	1758	-0.17704	0.0378573	3.14271e-06	Co		7	53077176	rs4947772	T	G	0.137142	638	-0.369496	0.0792759	3.86054e-06	Co
4	20649034	rs991173	G	A	0.301477	1758	-0.168116	0.0364914	4.3819e-06	Co		7	53078224	rs13244565	T	G	0.137738	638	-0.368189	0.0789726	3.83605e-06	Co
4	20649182	rs2322639	C	A	0.301193	1758	-0.16671	0.0364927	5.26223e-06	Co		7	53082587	rs11769480	A	T	0.137514	638	-0.368498	0.0790784	3.87811e-06	Co
4	20652584	rs1902848	A	G	0.300613	1758	-0.1668	0.03659	5.50785e-06	Co		7	53086412	rs11772660	G	A	0.133667	638	-0.383482	0.0801708	2.15923e-06	Co
4	20653318	rs4696963	T	A	0.304294	1758	-0.168303	0.0367812	5.07952e-06	Co		11	2828799	rs11601574	T	C	0.397172	638	0.244234	0.0546436	9.32617e-06	Co
4	20654094	rs7697118	T	C	0.304294	1758	-0.168303	0.0367812	5.07982e-06	Co		11	116109978	rs11215856	A	G	0.453661	638	-0.238106	0.0530755	8.6503e-06	Co
4	20657273	rs4235284	C	G	0.304847	1758	-0.168379	0.0366722	4.71699e-06	Co		11	116138499	rs10790122	A	G	0.458854	638	-0.235056	0.0526668	9.60482e-06	Co
4	20657276	rs2874830	C	T	0.30148	1758	-0.166912	0.0364928	5.12667e-06	Co		11	116138885	rs7121881	C	T	0.458446	638	-0.235784	0.0526914	9.1077e-06	Co
4	20663866	rs967942	T	C	0.300061	1758	-0.162195	0.0366063	9.97363e-06	Co		11	116150361	rs7103346	A	G	0.364495	638	0.247725	0.053346	4.18352e-06	Co
4	20664773	4:20664773:C:G	C	G	0.301551	1758	-0.165963	0.0364529	5.66027e-06	Co		11	116151352	rs12291215	A	G	0.359507	638	0.233778	0.050605	4.68116e-06	Co
4	20670562	rs4513563	A	C	0.311298	1758	-0.168956	0.0367174	4.49709e-06	Co		14	101217886	rs9324025	C	G	0.418987	638	-0.260481	0.056653	5.18077e-06	Co
4	121936795	rs4323133	A	G	0.355641	1758	0.156352	0.0351429	9.17211e-06	Co		14	101218241	rs17099646	C	T	0.421793	638	-0.255743	0.0562473	6.55848e-06	Co
4	121952780	rs1329	T	C	0.356088	1758	0.155779	0.0351364	9.84804e-06	Co		14	101218598	rs59976636	G	T	0.423504	638	-0.257232	0.0563468	6.02613e-06	Co
6	114857152	rs1717858	G	T	0.324522	1758	0.175405	0.0394005	9.05407e-06	Co		15	80959942	rs112316377	G	A	0.0414501	638	0.691211	0.153406	7.91273e-06	Co
7	36721093	rs4304243	T	G	0.261486	1758	0.168533	0.03767	8.17626e-06	Co		18	47876573	18:47876573:G:A	A	G	0.0356354	638	0.652197	0.144006	7.1168e-06	Co
7	36721575	rs4596555	G	A	0.263653	1758	0.170118	0.0375614	6.32662e-06	Co		18	47917776	rs77575048	C	A	0.0274397	638	0.732455	0.163435	8.83014e-06	Co
7	36721766	rs4532514	G	C	0.263225	1758	0.170305	0.0376603	6.5345e-06	Co		3	2825456	rs62232881	A	G	0.0245823	685	-0.982597	0.195278	6.266e-07	Cr
7	52098740	rs1978512	G	A	0.437142	1758	-0.15331	0.0332412	4.27805e-06	Co		3	2828031	rs62232888	T	C	0.026993	685	-0.982182	0.189984	3.10609e-07	Cr
7	52100630	rs28669278	T	C	0.438603	1758	-0.152746	0.0333722	5.0497e-06	Co		3	2828387	rs73121185	A	G	0.0261811	685	-0.957541	0.190464	6.40448e-07	Cr
7	52101126	rs6972862	G	C	0.436275	1758	-0.151878	0.0332387	5.23712e-06	Co		3	2828789	rs62232889	A	G	0.0260004	685	-0.961261	0.192811	7.89878e-07	Cr
7	52103334	rs13438603	C	A	0.429398	1758	-0.154337	0.0333056	3.85396e-06	Co		3	2828792	rs62232890	A	G	0.0250068	685	-0.967229	0.193428	7.33113e-07	Cr
7	52104548	rs10278047	C	T	0.439088	1758	-0.1551	0.0333431	3.54142e-06	Co		3	2829276	rs77228603	T	G	0.025233	685	-0.960405	0.191641	6.93804e-07	Cr
7	52106183	rs10255372	G	A	0.429653	1758	-0.158293	0.0333066	2.17324e-06	Co		3	2829306	rs79077775	G	T	0.025241	685	-0.95991	0.191649	7.03501e-07	Cr
8	1363468	rs2404297	A	G	0.195782	1758	0.19516	0.0438682	9.18202e-06	Co		3	2829416	rs62232891	A	G	0.025241	685	-0.95991	0.191649	7.03501e-07	Cr
10	72513682	rs2587475	T	C	0.431387	1758	-0.152845	0.0338124	6.58839e-06	Co		3	2830839	rs62232892	A	G	0.0249782	685	-0.989228	0.187716	1.84915e-07	Cr
13	97066597	rs142627754	T	G	0.0301205	1758	-0.463887	0.102369	6.25493e-06	Co		3	2832623	rs62232893	A	G	0.0263179	685	-0.953908	0.186956	4.38658e-07	Cr
13	112193053	rs56135139	G	A	0.118938	1758	-0.264146	0.05867	7.17039e-06	Co		3	2833010	rs62232894	C	G	0.0266281	685	-0.954762	0.186592	4.07408e-07	Cr
1	202215738	rs78998177	T	C	0.0597385	1758	0.317753	0.0713635	9.02212e-06	Cr		3	2833597	rs970826	C	G	0.0252007	685	-0.995184	0.186492	1.30362e-07	Cr
2	131708764	rs12987736	C	T	0.454027	1758	-0.158097	0.0355736	9.37732e-06	Cr		3	2833617	rs970825	G	T	0.0251021	685	-0.996404	0.186904	1.34001e-07	Cr
2	195628811	rs13385784	C	A	0.168559	1758	0.200503	0.045197	9.72925e-06	Cr		3	2833687	rs970824	T	A	0.0252007	685	-0.995184	0.186492	1.30362e-07	Cr
2	195648962	rs994204	A	G	0.167822	1758	0.203335	0.0452141	7.34147e-06	Cr		3	2833928	rs970823	T	G	0.0251021	685	-0.996404	0.186904	1.34001e-07	Cr
2	195669665	rs147939542	G	T	0.167822	1758	0.203706	0.0452458	7.17077e-06	Cr		3	2834397	rs78395781	A	G	0.021089	685	-1.14477	0.212331	9.72854e-08	Cr
2	195670421	rs143830669	C	T	0.161152	1758	0.216952	0.0469285	4.05996e-06	Cr		3	2835322	rs62234181	T	C	0.0229846	685	-1.09259	0.202497	9.51572e-08	Cr
2	195682039	rs2360687	T	C	0.167804	1758	0.205118	0.0452066	6.08595e-06	Cr		3	2838822	rs115279339	C	T	0.0252822	685	-1.00977	0.188324	1.13861e-07	Cr
2	195682335	rs5005707	A	G	0.167744	1758	0.205203	0.0452245	6.08405e-06	Cr		3	2838872	rs1914014	T	C	0.0282258	685	-0.926485	0.186231	8.32658e-07	Cr
2	195683838	rs16826723	T	C	0.167804	1758	0.205118	0.0452066	6.08595e-06	Cr		3	2839009	rs62234182	G	A	0.0252648	685	-1.00971	0.188324	1.14052e-07	Cr
2	195685350	rs10178702	C	G	0.167804	1758	0.205118	0.0452066	6.08595e-06	Cr		3	2839089	rs4685558	G	C	0.0251437	685	-1.00758	0.188498	1.24319e-07	Cr
2	195686832	rs11892760	G	A	0.168507	1758	0.205687	0.0452437	5.83855e-06	Cr		3	2839111	rs4684355	A	G	0.0251437	685	-1.00758	0.188498	1.24319e-07	Cr
2	195689012	rs1377657	A	G	0.168373	1758	0.208397	0.0451659	4.23758e-06	Cr		3	2839245	rs4684356	A	G	0.0251362	685	-1.00863	0.188728	1.24936e-07	Cr
2	195691309	rs765677	A	G	0.168373	1758	0.208397	0.0451659	4.23758e-06	Cr		3	2844000	rs62234185	G	A	0.0312002	685	-0.949431	0.180013	1.80687e-07	Cr
2	195693236	rs13402642	C	T	0.168308	1758	0.208456	0.0451849	4.25032e-06	Cr		3	2844691	rs72995327	G	A	0.0253189	685	-1.02096	0.188945	9.12474e-08	Cr
2	195694662	rs78672771	G	A	0.168309	1758	0.208455	0.0451848	4.25068e-06	Cr		3	2844922	rs59996223	A	C	0.0298354	685	-0.945651	0.176101	1.09101e-07	Cr
2	195696253	rs1453816	T	A	0.168373	1758	0.208397	0.0451659	4.23758e-06	Cr		3	2844956	rs59000776	A	G	0.0298354	685	-0.945651	0.176101	1.09101e-07	Cr
2	195699793	rs117244450	A	C	0.161684	1758	0.220412	0.0468608	2.75849e-06	Cr		3	2845125	rs60126985	G	A	0.0289404	685	-0.950254	0.177052	1.10756e-07	Cr
2	195700825	rs184990578	C	A	0.165507	1758	0.213795	0.0459124	3.45856e-06	Cr		3	2845274	rs62234189	T	C	0.0279238	685	-0.975152	0.178976	7.16744e-08	Cr
2	195701137	rs183231849	G	A	0.168309	1758	0.208458	0.0451848	4.24963e-06	Cr		3	2845305	rs62234190	A	G	0.0275114	685	-0.962631	0.179373	1.11016e-07	Cr
2	195701877	rs6712301	T	G	0.169095	1758	0.208907	0.0452069	4.09728e-06	Cr		3	2845512	rs72995330	G	T	0.0258699	685	-1.02229	0.18838	8.05669e-08	Cr
2	195702102	rs79150973	C	T	0.161684	1758	0.220412	0.0468608	2.75849e-06	Cr		10	132944167	rs11017755	T	C	0.270643	685	-0.307843	0.0633689	1.48143e-06	Cr
2	195702641	rs4850558	A	G	0.168373	1758	0.208397	0.0451659	4.23758e-06	Cr		11	33552657	rs10836071	C	T	0.313576	685	0.282537	0.0625805	7.50085e-06	Cr
2	195703203	rs7567659	T	C	0.168373	1758	0.208397	0.0451659	4.23758e-06	Cr		11	33555711	rs10437588	A	G	0.324018	685	0.277901	0.0619868	8.66242e-06	Cr
2	195703399	rs10931660	C	T	0.168373	1758	0.208397	0.0451659	4.23758e-06	Cr		11	33560486	rs7104844	T	C	0.329341	685	0.283625	0.0618507	5.41133e-06	Cr
2	195705002	rs73068858	C	A	0.168307	1758	0.208461	0.0451852	4.24903e-06	Cr		13	97117758	rs79262085	T	C	0.0969378	685	-0.452274	0.0993799	6.35235e-06	Cr
2	195705754	rs10208664	C	T	0.168373	1758	0.208397	0.0451659	4.23758e-06	Cr		14	62654698	rs973968	G	A	0.052092	685	0.544511	0.121426	8.62044e-06	Cr
2	195706891	rs13420326	T	G	0.168373	1758	0.208397	0.0451659	4.23758e-06	Cr		18	73019606	rs2581673	T	C	0.202115	685	-0.356714	0.0677057	1.861e-07	Cr
2	195706916	rs13382708	C	T	0.168373	1758	0.208397	0.0451659	4.23758e-06	Cr		18	73022376	rs12607014	T	C	0.221722	685	-0.341848	0.0636877	1.10469e-07	Cr
2	195709981	rs12693747	G	T	0.168373	1758	0.208397	0.0451659	4.23758e-06	Cr		18	73023332	rs2639991	A	G	0.201426	685	-0.355486	0.0679461	2.25345e-07	Cr
2	195710412	rs1453818	C	T	0.168373	1758	0.208397	0.0451659	4.23758e-06	Cr		4	185353714	rs55901403	A	C	0.328938	685	0.246165	0.0546479	7.85929e-06	Cu
2	195711189	rs1584836	G	A	0.168373	1758	0.208397	0.0451659	4.23758e-06	Cr		4	185354354	rs3756097	T	C	0.328414	685	0.24637	0.054747	8.01934e-06	Cu
2	195712520	rs11899321	A	C	0.168373	1758	0.208397	0.0451659	4.23758e-06	Cr		4	185354427	rs3756098	A	T	0.329243	685	0.244483	0.0547814	9.50097e-06	Cu
2	195712800	rs11900563	A	G	0.168373	1758	0.208397	0.0451659	4.23758e-06	Cr		4	185355881	rs12643218	A	G	0.323892	685	0.261247	0.0569729	5.4157e-06	Cu
2	195713833	rs1901899	G	A	0.168373	1758	0.208397	0.0451659	4.23758e-06	Cr		4	185356172	rs793812	T	C	0.324969	685	0.268708	0.0573169	3.34866e-06	Cu
2	195714124	rs1901900	G	A	0.169108	1758	0.208858	0.0452069	4.11834e-06	Cr		4	185356673	rs793811	A	T	0.337331	685	0.273032	0.0570108	2.06781e-06	Cu
2	195715182	rs74664277	A	G	0.168819	1758	0.208924	0.0452067	4.08918e-06	Cr		4	185357405	rs62339975	T	A	0.325339	685	0.26344	0.0573696	5.25419e-06	Cu
2	195721620	rs10804062	A	C	0.168373	1758	0.208397	0.0451659	4.23758e-06	Cr		5	51867389	rs1585695	C	G	0.314106	685	-0.255084	0.0555684	5.29161e-06	Cu
2	195725139	rs12990306	T	C	0.169272	1758	0.207221	0.0452199	4.92083e-06	Cr		5	51871230	rs4865735	A	G	0.312419	685	-0.248039	0.0556422	9.72436e-06	Cu
2	195725192	rs142834587	G	A	0.161825	1758	0.218906	0.0468747	3.24226e-06	Cr		5	51871827	rs4635899	C	G	0.313957	685	-0.256492	0.0557031	4.95402e-06	Cu
2	195725234	rs12990507	T	A	0.169338	1758	0.207367	0.0452372	4.8863e-06	Cr		5	51873830	rs1600173	A	G	0.312113	685	-0.249065	0.0556289	8.90107e-06	Cu
2	195726667	rs78020530	A	T	0.167852	1758	0.206441	0.0453506	5.67897e-06	Cr		5	51873981	rs1600172	C	T	0.314355	685	-0.25547	0.0557189	5.42784e-06	Cu
2	195728274	rs56926167	A	G	0.167603	1758	0.206819	0.045335	5.42023e-06	Cr		5	51874330	rs6863897	A	T	0.317278	685	-0.249425	0.0554204	8.00347e-06	Cu
2	195731427	rs12468694	A	G	0.165245	1758	0.209754	0.0455321	4.38725e-06	Cr		5	51877164	rs1303764	G	T	0.313752	685	-0.257106	0.0559531	5.18046e-06	Cu
2	195731568	rs10203736	A	G	0.165245	1758	0.20976	0.045532	4.38458e-06	Cr		5	51878694	rs7736204	A	G	0.313095	685	-0.258611	0.0559152	4.50386e-06	Cu
2	195732641	rs61540585	A	G	0.175326	1758	0.21534	0.0459587	3.00941e-06	Cr		5	51879065	rs13169976	C	A	0.313095	685	-0.258611	0.0559152	4.50386e-06	Cu
2	195735973	rs13029923	T	C	0.165245	1758	0.20976	0.045532	4.38458e-06	Cr		5	51886039	rs1599728	G	A	0.314752	685	-0.259933	0.0581526	9.2055e-06	Cu
2	195737911	rs73053962	A	G	0.165089	1758	0.209996	0.0455735	4.36414e-06	Cr		5	124570150	rs73311010	G	A	0.104039	685	0.368695	0.0820656	8.29729e-06	Cu
2	195738671	rs76984267	G	A	0.165086	1758	0.209986	0.0455742	4.36997e-06	Cr		6	140063242	rs148460355	G	A	0.130636	685	0.376135	0.0826788	6.39958e-06	Cu
2	195739203	rs12465840	G	T	0.165244	1758	0.209759	0.0455322	4.38527e-06	Cr		6	140073466	rs74947316	T	C	0.130164	685	0.375257	0.0826859	6.73205e-06	Cu
2	195740909	rs1598042	T	C	0.166526	1758	0.21304	0.0459351	3.78296e-06	Cr		7	66926021	rs78761951	A	G	0.0827741	685	-0.396294	0.0885683	9.01507e-06	Cu
2	195741097	rs1598041	T	C	0.16259	1758	0.211799	0.0457329	3.9048e-06	Cr		10	12644814	rs185903133	A	G	0.0290211	685	-0.723854	0.156375	4.42218e-06	Cu
2	195756874	rs12469983	T	G	0.172116	1758	0.206394	0.0451856	5.27736e-06	Cr		13	78125293	rs17773384	G	C	0.0883408	685	0.443722	0.0923287	1.90719e-06	Cu
3	3991699	3:3991699:A:T	A	T	0.225726	1758	-0.218535	0.0462932	2.53871e-06	Cr		13	78136555	rs73227358	C	T	0.0901218	685	0.432571	0.0903024	2.05667e-06	Cu
5	36750948	rs74811583	G	A	0.019716	1758	-0.566694	0.12646	7.90448e-06	Cr		13	78138666	rs61688725	T	A	0.0902383	685	0.432183	0.0902044	2.04773e-06	Cu
6	110027262	rs4947014	T	C	0.359805	1758	-0.1606	0.0350048	4.79582e-06	Cr		13	78149688	rs10507866	G	A	0.0917456	685	0.423947	0.0884572	2.03271e-06	Cu
6	110028105	rs2025149	C	T	0.359216	1758	-0.162057	0.0350161	3.96354e-06	Cr		13	78160305	rs61965797	T	G	0.092177	685	0.421521	0.0880551	2.089e-06	Cu
6	110028813	rs7759120	T	C	0.359216	1758	-0.162064	0.0350162	3.96045e-06	Cr		13	78164352	rs7996911	C	T	0.120882	685	0.406257	0.084523	1.90193e-06	Cu
6	110030083	rs6906729	C	A	0.360775	1758	-0.161991	0.0351134	4.25109e-06	Cr		13	78164490	rs56910746	A	T	0.092825	685	0.417045	0.0866414	1.83869e-06	Cu
6	110031321	rs6936853	A	T	0.360775	1758	-0.161991	0.0351134	4.25109e-06	Cr		13	78168662	rs968687	G	A	0.0927848	685	0.417141	0.0866709	1.84335e-06	Cu
6	110032113	rs6899506	A	C	0.415758	1758	-0.16685	0.0364833	5.13882e-06	Cr		13	78177846	rs117778740	T	C	0.0897856	685	0.42688	0.0895425	2.29598e-06	Cu
6	110038102	rs7771150	G	A	0.358534	1758	-0.168366	0.0351768	1.84261e-06	Cr		13	78178451	rs6563011	C	T	0.120789	685	0.406552	0.0845536	1.88589e-06	Cu
6	110038640	rs6941211	A	G	0.357749	1758	-0.171345	0.0352367	1.26224e-06	Cr		13	78181460	rs7993178	G	A	0.120789	685	0.406552	0.0845536	1.88589e-06	Cu
6	110042562	rs7764711	G	C	0.353251	1758	-0.172752	0.0352833	1.06774e-06	Cr		13	78183167	rs912293	G	C	0.120789	685	0.406552	0.0845536	1.88589e-06	Cu
6	110047264	rs2884130	G	C	0.354424	1758	-0.173056	0.0353458	1.06808e-06	Cr		13	78185870	rs7326333	C	T	0.120789	685	0.406552	0.0845536	1.88589e-06	Cu
6	110048165	rs6921615	C	T	0.353255	1758	-0.172777	0.0352826	1.06355e-06	Cr		13	78186030	rs9530672	A	C	0.118348	685	0.399901	0.0865683	4.6225e-06	Cu
6	110050042	rs6933962	G	A	0.353527	1758	-0.172949	0.0352453	1.01108e-06	Cr		13	78186706	rs4885472	T	C	0.121367	685	0.405241	0.0840112	1.75018e-06	Cu
6	110055985	rs9285400	G	A	0.354894	1758	-0.17333	0.0353185	1.00791e-06	Cr		13	78186707	rs4885473	G	T	0.130863	685	0.386218	0.0832547	4.21942e-06	Cu
6	110057219	rs3799852	A	G	0.353534	1758	-0.172949	0.0352455	1.01116e-06	Cr		13	78186840	rs45570442	C	T	0.0928563	685	0.417055	0.086644	1.83889e-06	Cu
6	110062223	rs6899688	C	A	0.354794	1758	-0.171871	0.0352917	1.2169e-06	Cr		13	78191335	rs6563012	G	T	0.121404	685	0.404912	0.083981	1.76877e-06	Cu
6	110069470	rs6899915	G	A	0.353811	1758	-0.171589	0.0352093	1.19656e-06	Cr		13	78192834	rs9544554	C	T	0.120985	685	0.405394	0.0843453	1.90285e-06	Cu
6	110071951	rs7763229	A	C	0.353812	1758	-0.171592	0.0352093	1.19594e-06	Cr		13	78192878	rs9544555	C	A	0.120985	685	0.405394	0.0843453	1.90285e-06	Cu
6	110073869	rs6919353	T	G	0.355353	1758	-0.172331	0.0352988	1.14585e-06	Cr		13	78199187	rs7331378	G	A	0.125552	685	0.396142	0.0829304	2.19415e-06	Cu
6	110074621	rs7761113	T	C	0.444921	1758	-0.168158	0.0374142	7.43241e-06	Cr		13	78201096	rs965622	C	A	0.100036	685	0.372729	0.0799624	3.79981e-06	Cu
6	110077321	rs4498399	T	G	0.354592	1758	-0.176754	0.0357858	8.59466e-07	Cr		13	78202867	rs1980709	T	C	0.125405	685	0.39642	0.0829658	2.18035e-06	Cu
6	110079464	rs9487211	C	T	0.354602	1758	-0.176778	0.0357864	8.5693e-07	Cr		13	78204502	rs1323615	C	A	0.124677	685	0.398669	0.0835664	2.2595e-06	Cu
6	110085423	rs6912209	T	C	0.352964	1758	-0.177494	0.0359644	8.76766e-07	Cr		13	78205155	rs2329034	T	C	0.121724	685	0.401163	0.0837572	2.06317e-06	Cu
6	110089992	rs4945838	A	C	0.35161	1758	-0.177041	0.0360868	1.0163e-06	Cr		13	78205722	rs1323614	T	C	0.121695	685	0.401216	0.0837616	2.05935e-06	Cu
6	110090347	rs9374120	A	C	0.349334	1758	-0.176917	0.0362696	1.1703e-06	Cr		13	78206893	rs7989005	G	A	0.121695	685	0.401216	0.0837616	2.05935e-06	Cu
6	110091030	rs7770807	C	G	0.349284	1758	-0.176883	0.0362699	1.17603e-06	Cr		13	78210311	rs2329035	T	C	0.124818	685	0.397762	0.0822865	1.66554e-06	Cu
6	110096053	rs4947020	A	G	0.350289	1758	-0.175778	0.0366493	1.75465e-06	Cr		13	78211633	rs77352450	C	G	0.0933971	685	0.399883	0.0857359	3.7497e-06	Cu
6	123665041	rs78279606	C	G	0.0308093	1758	0.532992	0.114236	3.31047e-06	Cr		13	78211685	rs734758	A	C	0.125633	685	0.395353	0.0816822	1.61567e-06	Cu
9	37183628	rs13290794	A	G	0.128555	1758	-0.226516	0.0504038	7.44917e-06	Cr		13	78213068	rs7982840	G	A	0.12487	685	0.397718	0.0822893	1.67123e-06	Cu
9	37197768	rs10973248	T	C	0.134819	1758	-0.221941	0.0500345	9.74874e-06	Cr		13	78213167	rs1998518	C	G	0.121881	685	0.399897	0.0824666	1.54596e-06	Cu
9	37209396	rs1472169	T	C	0.128555	1758	-0.227045	0.05054	7.50569e-06	Cr		13	78229832	rs61963676	G	C	0.0959992	685	0.397975	0.0837915	2.49986e-06	Cu
9	37213641	rs17487601	A	G	0.12683	1758	-0.230188	0.0511646	7.28009e-06	Cr		13	78233793	rs4885478	T	C	0.127229	685	0.403635	0.0833265	1.58541e-06	Cu
9	37244505	rs12554976	T	G	0.126564	1758	-0.227274	0.0507932	8.1544e-06	Cr		13	78234988	rs2096404	T	G	0.127286	685	0.403277	0.0833329	1.6218e-06	Cu
9	37258105	rs13296413	T	C	0.126218	1758	-0.229006	0.0508382	7.09175e-06	Cr		13	78235317	rs2105439	T	C	0.127466	685	0.402	0.0833811	1.77084e-06	Cu
9	37266123	rs1339553	G	C	0.12628	1758	-0.233192	0.0508001	4.74103e-06	Cr		13	78235493	rs4885481	A	G	0.127226	685	0.403627	0.083328	1.58687e-06	Cu
9	37287604	rs13291573	A	G	0.125933	1758	-0.235531	0.0508526	3.89668e-06	Cr		13	78235755	rs58508911	A	G	0.0953342	685	0.408164	0.0842889	1.59758e-06	Cu
9	37310956	rs7850996	A	T	0.13364	1758	-0.257811	0.0521716	8.49256e-07	Cr		13	78235993	rs4052459	A	G	0.127141	685	0.4035	0.0833205	1.59522e-06	Cu
9	37311592	rs13289001	G	A	0.125063	1758	-0.237402	0.0511981	3.79957e-06	Cr		13	78236446	rs4562958	T	C	0.0957708	685	0.40712	0.0840865	1.60357e-06	Cu
9	37330067	rs13295981	T	C	0.125114	1758	-0.237062	0.0511837	3.89761e-06	Cr		13	78236736	rs2329244	T	C	0.0957823	685	0.407149	0.0840799	1.59789e-06	Cu
9	37332380	rs7852593	T	A	0.126148	1758	-0.236237	0.0508159	3.58859e-06	Cr		13	78236928	rs61963678	C	T	0.0957823	685	0.407149	0.0840799	1.59789e-06	Cu
9	37361455	rs13301916	C	A	0.132256	1758	-0.231559	0.0496335	3.31561e-06	Cr		13	78237081	rs61963679	C	T	0.095867	685	0.407316	0.0840826	1.58373e-06	Cu
10	115693350	rs78721021	A	T	0.274679	1758	0.198015	0.0438542	6.74667e-06	Cr		13	78237364	rs61963681	C	T	0.0957904	685	0.407147	0.0840802	1.5982e-06	Cu
11	12126352	rs12803936	T	C	0.233219	1758	-0.191618	0.0404082	2.28787e-06	Cr		13	78238571	rs17720055	C	T	0.0949495	685	0.413372	0.0847653	1.35208e-06	Cu
12	89165220	rs145859064	G	A	0.05527	1758	-0.333124	0.0735828	6.38198e-06	Cr		13	78243063	rs1937380	G	A	0.126517	685	0.401379	0.0829535	1.62776e-06	Cu
12	89165564	rs115418600	C	T	0.05527	1758	-0.333124	0.0735828	6.38198e-06	Cr		13	78246075	rs56300154	C	T	0.095311	685	0.411268	0.0843812	1.37028e-06	Cu
12	89170186	rs138744638	C	G	0.0546943	1758	-0.336793	0.0741093	5.88419e-06	Cr		13	78246461	rs61226822	A	G	0.095067	685	0.410676	0.084419	1.43319e-06	Cu
12	89170787	rs116109387	G	C	0.0552063	1758	-0.334026	0.0735113	5.90294e-06	Cr		13	78249698	rs77074765	A	G	0.167231	685	0.313392	0.0684886	5.66309e-06	Cu
12	89173335	12:89173335:C:T	T	C	0.0553732	1758	-0.334288	0.0734929	5.77366e-06	Cr		13	78250574	rs61963688	C	A	0.165715	685	0.324281	0.0694002	3.60258e-06	Cu
12	89173352	rs145219716	A	G	0.055224	1758	-0.334005	0.0734996	5.89067e-06	Cr		13	78251107	rs547458802	T	C	0.164291	685	0.3184	0.0697374	5.93448e-06	Cu
12	89173830	rs151326384	G	A	0.0547056	1758	-0.336871	0.0740957	5.83217e-06	Cr		13	78252744	rs61963689	T	C	0.163663	685	0.329749	0.0701423	3.14814e-06	Cu
12	89178270	rs115505727	A	G	0.0560738	1758	-0.342345	0.0729497	2.90414e-06	Cr		13	78253202	rs1937388	T	C	0.194823	685	0.329078	0.0700613	3.21071e-06	Cu
12	89178793	rs114665026	A	G	0.0560738	1758	-0.342345	0.0729497	2.90414e-06	Cr		13	78254156	rs61963690	A	G	0.165715	685	0.324281	0.0694002	3.60258e-06	Cu
12	89182946	rs115932207	C	T	0.0561187	1758	-0.34241	0.0728989	2.84633e-06	Cr		13	78255325	rs61963691	C	G	0.164533	685	0.328821	0.0697569	2.96458e-06	Cu
12	89184347	rs115432962	A	G	0.056119	1758	-0.342405	0.0728986	2.84691e-06	Cr		13	78260093	rs140479155	G	A	0.165326	685	0.324253	0.0695089	3.73593e-06	Cu
12	89185278	rs114619643	C	T	0.0569941	1758	-0.341384	0.0716229	2.03115e-06	Cr		13	78263185	rs56786259	C	A	0.166389	685	0.319451	0.0695203	5.17938e-06	Cu
12	89186975	rs115689174	A	G	0.0569941	1758	-0.341384	0.0716229	2.03115e-06	Cr		13	78263821	rs7995239	C	T	0.167184	685	0.318989	0.0694448	5.21919e-06	Cu
12	89189672	rs116132364	T	C	0.0567609	1758	-0.343866	0.0717002	1.75742e-06	Cr		13	78265770	rs61963707	T	C	0.165883	685	0.319221	0.0697565	5.6525e-06	Cu
12	89189783	rs116627373	T	C	0.0567609	1758	-0.343866	0.0717002	1.75742e-06	Cr		13	78267393	rs61963708	G	A	0.166277	685	0.319426	0.0695755	5.27646e-06	Cu
12	89191628	rs17016044	A	G	0.0561972	1758	-0.343612	0.0719777	1.95832e-06	Cr		13	78267531	rs58023362	A	G	0.166599	685	0.31931	0.0694417	5.10367e-06	Cu
12	89192065	rs17016046	C	T	0.0563168	1758	-0.34294	0.0718269	1.95189e-06	Cr		13	78267704	rs186944843	A	G	0.166389	685	0.319451	0.0695203	5.17938e-06	Cu
12	89193164	rs17016050	A	G	0.0563174	1758	-0.342962	0.0718258	1.94831e-06	Cr		13	78271388	rs61963709	T	C	0.165673	685	0.322197	0.06993	4.89003e-06	Cu
12	89193274	rs150475312	T	G	0.0561972	1758	-0.343612	0.0719777	1.95832e-06	Cr		13	78277468	rs1279678	C	T	0.166684	685	0.3188	0.0694139	5.23592e-06	Cu
12	89193571	rs142940426	C	T	0.0557029	1758	-0.346581	0.0725519	1.92837e-06	Cr		13	78282193	rs1144371	G	A	0.170862	685	0.30884	0.06772	6.07757e-06	Cu
12	89198057	rs17016065	G	A	0.0584293	1758	-0.319873	0.0709316	6.92829e-06	Cr		13	78283183	rs1759987	G	A	0.166926	685	0.315387	0.0693302	6.40817e-06	Cu
12	89198060	rs116013133	G	A	0.0552106	1758	-0.346451	0.0725224	1.92696e-06	Cr		13	78283332	rs1146912	C	T	0.168169	685	0.312024	0.0690706	7.40881e-06	Cu
12	89198297	rs17016066	A	G	0.0585899	1758	-0.31881	0.0707405	7.02097e-06	Cr		13	78284699	rs56204528	G	C	0.166847	685	0.315486	0.0693632	6.43002e-06	Cu
12	89205094	rs1398303	A	C	0.059442	1758	-0.318644	0.0703378	6.2934e-06	Cr		13	78288222	rs1296960	T	G	0.167251	685	0.314705	0.0691848	6.41712e-06	Cu
12	89209048	rs1512422	A	G	0.0551599	1758	-0.349026	0.0726475	1.68546e-06	Cr		13	78288995	rs61963711	A	C	0.166797	685	0.31546	0.0694001	6.51336e-06	Cu
12	89213087	rs73429415	A	G	0.0585092	1758	-0.321082	0.0709698	6.47199e-06	Cr		13	78289575	rs3911156	C	T	0.167251	685	0.314705	0.0691848	6.41712e-06	Cu
12	89217787	rs61924870	G	A	0.0547498	1758	-0.353169	0.0727119	1.29786e-06	Cr		13	78291051	rs1279440	A	G	0.167251	685	0.314705	0.0691848	6.41712e-06	Cu
12	89218212	rs111921245	A	G	0.0546707	1758	-0.350586	0.0728074	1.59735e-06	Cr		13	78291495	rs1298125	C	T	0.167251	685	0.314705	0.0691848	6.41712e-06	Cu
12	89219877	rs58659332	G	T	0.0546846	1758	-0.348747	0.0728162	1.81436e-06	Cr		13	78291654	rs59148432	A	T	0.167251	685	0.314705	0.0691848	6.41712e-06	Cu
12	89223659	rs61924871	A	G	0.0550795	1758	-0.345069	0.0729251	2.40471e-06	Cr		13	78292242	rs1279441	T	A	0.167251	685	0.314705	0.0691848	6.41712e-06	Cu
12	89229032	rs1398305	G	A	0.0546078	1758	-0.339675	0.072715	3.22235e-06	Cr		13	78293122	rs1279443	G	A	0.166756	685	0.314467	0.069418	6.99384e-06	Cu
12	89231876	rs61924876	T	C	0.0544693	1758	-0.340645	0.0728999	3.19969e-06	Cr		16	86320480	rs2665328	C	A	0.170251	685	-0.325246	0.0725674	8.71177e-06	Cu
12	89234208	rs111759226	A	G	0.0543459	1758	-0.333028	0.0729908	5.40538e-06	Cr		17	53575978	rs4583312	G	C	0.471899	685	0.229472	0.05059	6.80761e-06	Cu
13	94387163	rs80211266	A	T	0.0142782	1758	-0.711849	0.148442	1.76098e-06	Cr		17	53576169	rs8075446	A	G	0.469985	685	0.227879	0.0504195	7.33498e-06	Cu
13	94449927	rs75079228	T	C	0.0235924	1758	-0.580651	0.127983	6.09721e-06	Cr		17	53580287	rs201065543	A	T	0.222803	685	0.285172	0.0617976	4.72896e-06	Cu
17	13028297	rs12602392	T	C	0.309224	1758	0.169697	0.036995	4.81688e-06	Cr		17	53588397	rs1039768	G	A	0.46236	685	0.225316	0.0503287	8.91586e-06	Cu
18	7689055	rs74204715	A	G	0.0193061	1758	0.559301	0.124663	7.71364e-06	Cr		19	21786682	rs3941830	A	G	0.280019	685	-0.276324	0.0605688	6.03244e-06	Cu
18	7697053	rs600533	G	A	0.0192656	1758	0.558304	0.124033	7.20302e-06	Cr		19	21789044	rs62110252	G	C	0.269947	685	-0.264479	0.0585118	7.32018e-06	Cu
18	7703193	rs685452	G	A	0.0193507	1758	0.553494	0.123541	7.94135e-06	Cr		19	21789531	rs35830602	G	A	0.277961	685	-0.269426	0.0586597	5.22841e-06	Cu
18	7705373	rs73391511	C	A	0.0193604	1758	0.552423	0.123472	8.17118e-06	Cr		19	21789811	rs7259870	A	G	0.269855	685	-0.265097	0.0585285	7.01555e-06	Cu
18	7720735	rs640664	A	T	0.019565	1758	0.544535	0.12264	9.55625e-06	Cr		19	21792423	rs7257069	A	G	0.275458	685	-0.266611	0.0588305	6.93622e-06	Cu
1	26026306	rs115748357	C	A	0.278154	1798	0.175919	0.039007	6.90776e-06	Cu		19	21793265	rs12151328	A	C	0.269764	685	-0.264272	0.0584237	7.21117e-06	Cu
1	26038699	rs60469848	T	C	0.289679	1798	0.171981	0.0377267	5.49977e-06	Cu		19	21793510	rs12150872	T	C	0.269662	685	-0.264397	0.0584156	7.12022e-06	Cu
1	26053958	rs60384721	T	C	0.294244	1798	0.171383	0.0371284	4.19267e-06	Cu		19	21793561	rs12150881	T	G	0.269662	685	-0.264397	0.0584156	7.12022e-06	Cu
1	26069415	rs3767880	A	G	0.306672	1798	0.163315	0.0355098	4.54095e-06	Cu		20	48646776	rs78856973	C	G	0.168422	685	-0.310946	0.068929	7.62816e-06	Cu
1	36258565	rs367771738	G	T	0.0400157	1798	0.42244	0.0935705	6.75668e-06	Cu		20	48646780	rs77613021	T	G	0.170664	685	-0.314415	0.0689349	6.06357e-06	Cu
1	36559030	rs118183123	G	C	0.0417304	1798	0.413001	0.090192	4.99246e-06	Cu		20	48647774	rs74274216	T	C	0.170705	685	-0.31467	0.068972	6.0289e-06	Cu
1	159860259	rs2501320	A	G	0.259499	1798	0.169441	0.0377899	7.80141e-06	Cu		20	48648874	rs79516681	T	C	0.1707	685	-0.314439	0.0689394	6.06215e-06	Cu
1	203574456	rs12760817	G	A	0.317965	1798	0.165513	0.0373222	9.78225e-06	Cu		20	48651534	rs78974852	T	C	0.170975	685	-0.306839	0.0675485	6.6048e-06	Cu
1	203575060	rs12128264	G	T	0.316553	1798	0.16774	0.0373124	7.38521e-06	Cu		20	48659318	rs76277006	G	A	0.156527	685	-0.339514	0.0753975	7.91649e-06	Cu
1	203576156	rs12121279	T	G	0.317203	1798	0.16646	0.0372993	8.59554e-06	Cu		2	128144781	rs116946164	C	T	0.102002	687	-0.387514	0.0846343	5.58552e-06	Fe
2	212195834	rs7563593	G	C	0.395388	1798	0.150649	0.0339286	9.54014e-06	Cu		4	80262688	rs79212777	A	G	0.154868	687	-0.399781	0.0823157	1.48966e-06	Fe
2	212195836	rs7563594	G	A	0.395455	1798	0.150828	0.0339323	9.33229e-06	Cu		4	80264943	rs10032934	A	T	0.224976	687	-0.324071	0.0718058	7.55292e-06	Fe
2	212200881	rs7562566	G	A	0.398936	1798	0.14498	0.0325982	9.2241e-06	Cu		4	80269407	rs6823776	G	T	0.223615	687	-0.311044	0.0656074	2.60309e-06	Fe
2	212200898	rs7562574	G	A	0.399034	1798	0.145166	0.0325993	8.99212e-06	Cu		4	80270811	rs10021293	A	C	0.176889	687	-0.331911	0.0698785	2.49545e-06	Fe
3	148939861	rs17838831	C	T	0.33566	1798	0.172663	0.0349965	8.81901e-07	Cu		4	80270877	rs4591637	T	C	0.177664	687	-0.331985	0.0698976	2.49834e-06	Fe
3	148940672	rs35691438	C	T	0.332794	1798	0.175152	0.0354136	8.29168e-07	Cu		4	80276969	rs72872356	T	A	0.176855	687	-0.33113	0.069858	2.61486e-06	Fe
3	148943264	rs11708215	G	A	0.335766	1798	0.173426	0.0350008	7.92196e-07	Cu		4	80277736	rs12641027	C	T	0.16556	687	-0.364675	0.0736575	9.37198e-07	Fe
6	33594437	rs4713643	C	A	0.0550083	1798	-0.359131	0.0795798	6.81487e-06	Cu		4	80280705	rs17495173	C	A	0.268718	687	-0.269169	0.057301	3.2018e-06	Fe
6	33595399	rs4711332	A	G	0.0528421	1798	-0.365522	0.0792096	4.21932e-06	Cu		4	80286768	rs12644201	C	T	0.179493	687	-0.319904	0.0695752	5.10749e-06	Fe
6	33595525	rs7772621	T	C	0.0528323	1798	-0.365442	0.0792058	4.23517e-06	Cu		4	80296391	rs995818	A	G	0.23446	687	-0.289841	0.0635245	6.0153e-06	Fe
6	33595599	rs7772766	T	C	0.052849	1798	-0.365538	0.0792014	4.20581e-06	Cu		4	80305664	rs78260519	G	A	0.163969	687	-0.34713	0.0735332	2.86712e-06	Fe
6	33596499	rs6921216	C	G	0.052849	1798	-0.365538	0.0792014	4.20581e-06	Cu		4	80315128	rs10000151	C	A	0.252302	687	-0.30246	0.0659388	5.37485e-06	Fe
6	33596868	rs6921825	C	T	0.052849	1798	-0.365538	0.0792014	4.20581e-06	Cu		5	2578621	rs62330869	C	A	0.113035	687	0.415059	0.0910863	6.18143e-06	Fe
6	33597415	rs1977316	G	A	0.052849	1798	-0.365538	0.0792014	4.20581e-06	Cu		15	61820121	rs34908380	C	G	0.163167	687	0.360103	0.0778038	4.43255e-06	Fe
6	33597592	rs62407630	A	G	0.0530255	1798	-0.365476	0.0792149	4.23719e-06	Cu		15	61822748	rs4775412	A	T	0.187992	687	0.369891	0.0751931	1.09641e-06	Fe
6	33597696	rs11754012	T	C	0.0455458	1798	-0.358367	0.0805181	9.08631e-06	Cu		15	61825037	rs59051662	C	T	0.189169	687	0.371893	0.0742901	7.127e-07	Fe
6	33607103	rs150273297	A	T	0.0342504	1798	-0.436626	0.0942617	3.8827e-06	Cu		16	81839812	rs9934030	G	A	0.243376	687	-0.288252	0.0623583	4.55511e-06	Fe
6	33607105	rs138886796	A	G	0.0341339	1798	-0.435041	0.0943056	4.24991e-06	Cu		17	47318157	rs1859437	A	G	0.176176	687	0.329177	0.073086	7.87689e-06	Fe
6	33648997	rs4713656	G	A	0.06249	1798	-0.296005	0.0668068	9.96088e-06	Cu		17	47359114	rs76043254	A	G	0.253421	687	0.286396	0.0620726	4.74225e-06	Fe
6	89881683	rs12200936	A	G	0.089837	1798	0.260131	0.058677	9.84756e-06	Cu		17	47359858	rs35243817	G	A	0.253184	687	0.286505	0.0620541	4.67342e-06	Fe
9	23991529	rs145001356	T	C	0.0441814	1798	-0.429675	0.0908729	2.44199e-06	Cu		17	47361402	rs78763027	T	C	0.252711	687	0.285712	0.0620489	4.9517e-06	Fe
12	52792986	rs2857658	A	G	0.0997623	1798	0.253142	0.0552228	4.87848e-06	Cu		17	47377876	rs4794038	T	A	0.252781	687	0.269757	0.06047	9.57718e-06	Fe
12	52799419	rs56097932	C	T	0.104033	1798	0.239797	0.0537502	8.65441e-06	Cu		17	47378729	rs4794039	G	A	0.253121	687	0.269495	0.0604467	9.69163e-06	Fe
12	111367244	rs12227162	T	C	0.206648	1798	-0.193862	0.0416696	3.52361e-06	Cu		17	47384750	rs76225746	A	G	0.200851	687	0.30774	0.0671517	5.48122e-06	Fe
12	111386127	rs2188380	C	T	0.215233	1798	-0.19158	0.0402726	2.12223e-06	Cu		17	47385017	rs141063723	G	A	0.201512	687	0.306003	0.0669599	5.81623e-06	Fe
12	111389437	rs149607519	G	C	0.21485	1798	-0.19044	0.0403782	2.58739e-06	Cu		17	47385544	rs2189785	C	T	0.201395	687	0.306269	0.0669659	5.72108e-06	Fe
12	111414461	rs12229654	G	T	0.215337	1798	-0.184152	0.0403601	5.39419e-06	Cu		17	47386688	rs2269932	C	T	0.201395	687	0.306269	0.0669659	5.72108e-06	Fe
12	111518493	12:111518493:A:G	G	A	0.201589	1798	-0.200109	0.0450366	9.40559e-06	Cu		17	47387604	rs7221336	T	C	0.201395	687	0.306269	0.0669659	5.72108e-06	Fe
12	111609727	rs3809297	T	G	0.230936	1798	-0.193297	0.0422162	5.00151e-06	Cu		17	47389935	rs6504604	T	G	0.194032	687	0.311973	0.0690646	7.41708e-06	Fe
12	111629389	rs11065828	A	C	0.256225	1798	-0.19596	0.0417902	2.95212e-06	Cu		17	47391807	rs76156757	A	C	0.194032	687	0.311973	0.0690646	7.41708e-06	Fe
12	111696528	rs2339717	T	C	0.362794	1798	-0.175135	0.035063	6.46404e-07	Cu		17	47392718	rs4794040	G	A	0.194032	687	0.311973	0.0690646	7.41708e-06	Fe
12	111698457	rs6490029	G	A	0.366805	1798	-0.172975	0.0348857	7.78502e-07	Cu		17	47393605	rs62076405	A	G	0.194032	687	0.311973	0.0690646	7.41708e-06	Fe
12	111699146	rs916682	A	G	0.357468	1798	-0.175753	0.0345592	4.05093e-07	Cu		17	47397493	rs17701489	T	C	0.194334	687	0.312402	0.0690994	7.28445e-06	Fe
12	111705893	rs3858704	A	G	0.338275	1798	-0.193922	0.035035	3.57301e-08	Cu		17	47403726	rs12600968	C	G	0.194334	687	0.312402	0.0690994	7.28445e-06	Fe
12	111706877	rs4766566	C	T	0.328885	1798	-0.191418	0.0345601	3.50168e-08	Cu		17	47405067	rs62076440	T	C	0.194032	687	0.311973	0.0690646	7.41708e-06	Fe
12	112110489	rs3782886	C	T	0.25959	1798	-0.222523	0.0382255	6.90952e-09	Cu		17	47405413	rs2898858	C	A	0.194134	687	0.312076	0.0690804	7.40169e-06	Fe
12	112119171	rs11066001	C	T	0.259368	1798	-0.223035	0.0382647	6.61415e-09	Cu		17	47408645	rs9747090	A	G	0.192519	687	0.309633	0.0695159	9.88012e-06	Fe
12	112140669	rs11066008	G	A	0.3453	1798	-0.190193	0.0397525	1.85598e-06	Cu		17	47408729	rs9747404	T	C	0.192519	687	0.309633	0.0695159	9.88012e-06	Fe
12	112168009	rs11066015	A	G	0.259435	1798	-0.225138	0.0388614	8.139e-09	Cu		17	47410127	rs4420575	A	C	0.192472	687	0.309527	0.0695143	9.9439e-06	Fe
12	112230019	rs4646776	C	G	0.259296	1798	-0.22181	0.0383	8.23366e-09	Cu		17	47410841	rs4794041	A	G	0.192472	687	0.309527	0.0695143	9.9439e-06	Fe
12	112241766	rs671	A	G	0.260131	1798	-0.225666	0.0382923	4.51843e-09	Cu		17	47413672	rs58882737	A	G	0.192471	687	0.309536	0.069514	9.93728e-06	Fe
12	112337924	rs78069066	A	G	0.263149	1798	-0.239894	0.0404377	3.57761e-09	Cu		18	64123092	rs181670562	A	C	0.0520618	687	0.536219	0.119551	8.57749e-06	Fe
12	112468206	rs11066132	T	C	0.24323	1798	-0.264448	0.046213	1.22989e-08	Cu		22	37460449	rs760719	C	T	0.4192	687	0.287343	0.0546295	1.94623e-07	Fe
12	113135578	rs2384050	G	A	0.313531	1798	0.159592	0.0358094	8.84069e-06	Cu		22	37462926	rs2235321	A	G	0.375253	687	0.318321	0.0530338	3.19938e-09	Fe
12	113137531	rs4766992	A	G	0.313159	1798	0.160755	0.0358217	7.66223e-06	Cu		22	37462936	rs855791	G	A	0.387248	687	0.30284	0.0524473	1.18709e-08	Fe
12	113140328	rs12423311	C	T	0.312795	1798	0.160461	0.0355633	6.842e-06	Cu		22	37464624	rs877908	C	T	0.395366	687	0.267857	0.053281	6.40496e-07	Fe
12	113143450	rs4766993	T	C	0.312914	1798	0.160358	0.0355256	6.78177e-06	Cu		22	37467270	rs5756504	T	C	0.392899	687	0.25875	0.0535747	1.69842e-06	Fe
12	113147471	rs66699343	G	A	0.31294	1798	0.160372	0.0355149	6.72709e-06	Cu		22	37467354	rs5756505	C	G	0.39986	687	0.285339	0.0571873	7.73569e-07	Fe
12	113147563	rs17825483	A	G	0.314796	1798	0.159997	0.0353015	6.22231e-06	Cu		22	37469192	rs6000553	G	A	0.400777	687	0.273482	0.0556651	1.1305e-06	Fe
12	113150982	rs59331402	T	A	0.315747	1798	0.159967	0.0357446	8.11429e-06	Cu		22	37469591	rs4820268	A	G	0.407146	687	0.253643	0.0530273	2.12592e-06	Fe
12	113151312	rs2107111	T	G	0.314794	1798	0.160808	0.0353871	5.88386e-06	Cu		22	37470041	rs2076085	A	C	0.391936	687	0.273635	0.0550555	8.52013e-07	Fe
12	113151824	rs2891404	C	A	0.31292	1798	0.161361	0.0356028	6.22358e-06	Cu		22	37470224	rs2413450	C	T	0.409009	687	0.260689	0.0529342	1.06674e-06	Fe
12	113152097	rs2891405	G	A	0.314794	1798	0.160808	0.0353871	5.88387e-06	Cu		22	37470536	rs2076086	T	C	0.38118	687	0.270934	0.0564715	1.98282e-06	Fe
12	113152206	rs10400584	T	C	0.314794	1798	0.160808	0.0353871	5.88387e-06	Cu		22	37470604	rs2072860	A	G	0.391789	687	0.274189	0.055161	8.49676e-07	Fe
12	113152587	rs4766995	G	A	0.314595	1798	0.161208	0.0353862	5.57609e-06	Cu		1	33739636	rs12724075	T	C	0.224463	688	-0.307546	0.0680795	7.40399e-06	Mg
12	113270725	12:113270725:A:G	A	G	0.389275	1798	-0.156841	0.0345772	6.11669e-06	Cu		1	33741787	rs12743549	A	G	0.225981	688	-0.303362	0.0674378	8.07818e-06	Mg
12	113319308	rs886477	A	T	0.202212	1798	-0.227066	0.0426151	1.11749e-07	Cu		1	33741895	rs12743740	A	G	0.22586	688	-0.303478	0.0674711	8.09658e-06	Mg
14	25709178	rs66541674	A	G	0.181499	1798	-0.20428	0.0456208	8.02017e-06	Cu		1	33743120	rs10914675	T	C	0.229651	688	-0.298706	0.0663945	8.05751e-06	Mg
19	14930247	rs7248210	C	T	0.289778	1798	0.19105	0.0406286	2.76956e-06	Cu		1	33743256	rs12732195	C	A	0.22965	688	-0.298702	0.0663944	8.05913e-06	Mg
19	14930843	rs12978435	C	T	0.288706	1798	0.194321	0.0406381	1.88071e-06	Cu		1	33743298	rs12566060	G	A	0.225996	688	-0.303518	0.0674326	7.9805e-06	Mg
19	14932957	rs7258230	A	G	0.275585	1798	0.184005	0.03743	9.64471e-07	Cu		1	33748837	rs12025467	G	C	0.225996	688	-0.303518	0.0674326	7.9805e-06	Mg
19	14933147	rs11668969	C	T	0.436298	1798	0.147386	0.0329298	8.09535e-06	Cu		1	33751075	rs12736971	G	A	0.226675	688	-0.302658	0.0675958	8.88557e-06	Mg
19	14933516	rs55951528	G	A	0.443284	1798	0.14839	0.0333451	9.11341e-06	Cu		1	33751945	rs12567237	C	T	0.226834	688	-0.302741	0.0676113	8.87776e-06	Mg
19	14934382	rs9676454	G	A	0.3147	1798	0.198705	0.0364032	5.47733e-08	Cu		1	33757097	rs28880434	T	C	0.226326	688	-0.30368	0.0677293	8.63652e-06	Mg
19	14934891	rs8105431	A	G	0.275583	1798	0.184013	0.0374299	9.63477e-07	Cu		1	33757466	rs12760162	G	C	0.226453	688	-0.303005	0.0677072	8.97696e-06	Mg
19	14935490	rs9676708	G	A	0.284158	1798	0.184742	0.0378817	1.17391e-06	Cu		1	33757983	rs12725241	A	G	0.22802	688	-0.311815	0.0698827	9.53304e-06	Mg
19	14936194	rs2215044	C	T	0.30645	1798	0.197732	0.0359726	4.42757e-08	Cu		5	52296889	rs142865554	A	G	0.0555459	688	-0.545513	0.119798	6.271e-06	Mg
19	14936237	rs10424895	A	G	0.306433	1798	0.197754	0.0359738	4.41727e-08	Cu		22	28618454	rs134173	G	A	0.445867	688	0.286054	0.0633916	7.57433e-06	Mg
19	14938616	rs2190686	T	C	0.274764	1798	0.188982	0.0374686	5.02954e-07	Cu		22	28624319	rs134176	C	T	0.446679	688	0.284099	0.0630912	7.91062e-06	Mg
19	14940001	rs8101893	T	C	0.436314	1798	0.147373	0.032927	8.09593e-06	Cu		22	28625291	rs134178	A	G	0.442692	688	0.285746	0.0631266	7.10167e-06	Mg
19	14940499	rs8101838	C	G	0.283591	1798	0.190493	0.0379837	5.82678e-07	Cu		22	28653316	rs134193	G	T	0.428273	688	0.297845	0.0632585	3.03936e-06	Mg
19	14940721	rs10405349	C	A	0.4361	1798	0.148628	0.0329474	6.87126e-06	Cu		22	28704361	rs5762553	G	A	0.448916	688	0.290792	0.0623193	3.71077e-06	Mg
19	14940827	rs10403992	G	A	0.274494	1798	0.189527	0.0375228	4.845e-07	Cu		22	28893208	rs5762660	G	T	0.398661	688	-0.288053	0.0630596	5.86866e-06	Mg
19	14941318	rs10410354	G	T	0.283442	1798	0.191683	0.0384775	6.9134e-07	Cu		1	117654422	rs1289661	C	T	0.14568	681	-0.348354	0.0762423	5.84968e-06	Mn
19	14941319	rs10412677	A	T	0.283402	1798	0.191687	0.0384747	6.89644e-07	Cu		2	230156854	rs13006279	A	G	0.284593	681	-0.301852	0.0672581	8.48574e-06	Mn
19	14941996	rs8109791	T	C	0.225124	1798	0.235186	0.0440001	1.01995e-07	Cu		4	144777223	rs114415743	C	T	0.0459616	681	-0.670492	0.150088	9.32043e-06	Mn
19	14942691	rs2335225	G	A	0.211715	1798	0.245532	0.045249	6.54364e-08	Cu		7	104213298	rs7796437	G	A	0.0833999	681	0.457526	0.100485	6.29426e-06	Mn
19	14944510	rs10406749	G	A	0.208166	1798	0.250062	0.0455589	4.62897e-08	Cu		8	3885956	rs190803682	T	C	0.013817	681	1.21829	0.263084	4.38935e-06	Mn
19	14946017	rs7258295	T	C	0.207304	1798	0.249904	0.0455818	4.79194e-08	Cu		11	129301970	rs74378514	C	T	0.107574	681	0.421877	0.0939082	8.3146e-06	Mn
19	14947193	rs66824756	T	C	0.235327	1798	0.206664	0.0441265	3.03433e-06	Cu		11	129307331	rs75249873	T	A	0.113167	681	0.432514	0.0936038	4.60165e-06	Mn
19	14951492	rs12979789	G	A	0.0991275	1798	0.255176	0.0568272	7.56533e-06	Cu		11	129307751	rs61911240	A	G	0.124783	681	0.406432	0.0901292	7.69404e-06	Mn
19	14951605	rs3752192	G	A	0.104844	1798	0.246382	0.0544715	6.49488e-06	Cu		13	34731881	rs2027228	A	G	0.0674744	681	-0.596436	0.125792	2.60189e-06	Mn
19	14952017	rs11880955	A	T	0.104004	1798	0.24241	0.0546367	9.69065e-06	Cu		13	34732498	rs61945916	A	C	0.0648313	681	-0.572818	0.118624	1.70888e-06	Mn
19	14952238	rs12972670	G	A	0.104004	1798	0.24241	0.0546367	9.69065e-06	Cu		13	34733089	rs2027231	G	A	0.083409	681	-0.473255	0.103036	5.23305e-06	Mn
19	14952560	rs12985894	T	G	0.103155	1798	0.244345	0.0550812	9.72088e-06	Cu		13	34735642	rs12430591	T	A	0.0787504	681	-0.472273	0.102871	5.28573e-06	Mn
19	14952865	rs34287953	C	T	0.103144	1798	0.244372	0.0550803	9.69553e-06	Cu		13	34736684	rs4943188	A	G	0.0771347	681	-0.470142	0.101758	4.6128e-06	Mn
3	9345191	rs113839317	C	T	0.0452823	1794	-0.371675	0.0811485	4.96836e-06	Fe		15	27230736	rs59299812	A	G	0.185167	681	-0.315019	0.0705393	9.38234e-06	Mn
3	170164839	rs113286612	A	G	0.0359864	1794	0.461569	0.0996937	3.92412e-06	Fe		15	27246462	rs7495797	G	A	0.189069	681	-0.338545	0.0751321	7.81585e-06	Mn
3	193102109	rs9849045	T	C	0.411151	1794	-0.167403	0.035645	2.85119e-06	Fe		15	27247531	rs891795	C	G	0.184188	681	-0.344871	0.0752442	5.47451e-06	Mn
3	193106126	rs1489924	C	G	0.409633	1794	-0.159053	0.0349082	5.56005e-06	Fe		15	27255215	rs116027508	A	C	0.150177	681	-0.390684	0.0870263	8.43587e-06	Mn
3	193114643	rs4687426	C	T	0.41023	1794	-0.153438	0.0338126	6.06212e-06	Fe		15	27256973	rs142126789	T	C	0.149622	681	-0.395139	0.0869785	6.59764e-06	Mn
4	96301124	rs7655075	G	A	0.0580812	1794	0.323024	0.0704659	4.8768e-06	Fe		15	27259552	rs74918950	C	T	0.15018	681	-0.393409	0.0870034	7.27164e-06	Mn
4	96301458	rs7659804	A	G	0.0574666	1794	0.331192	0.0706532	2.97507e-06	Fe		15	27262807	rs76670324	A	G	0.149183	681	-0.395629	0.0869769	6.42665e-06	Mn
4	96302813	rs6532553	G	A	0.0576923	1794	0.322806	0.0705387	5.06052e-06	Fe		15	27264955	rs78441506	A	G	0.145401	681	-0.397297	0.0888636	9.17196e-06	Mn
4	96304008	rs10461127	T	C	0.0603324	1794	0.337296	0.0711753	2.31912e-06	Fe		15	70150833	rs76190416	T	C	0.0141017	681	-1.18408	0.258751	5.66092e-06	Mn
4	96304039	rs10461128	G	A	0.057415	1794	0.324483	0.0706732	4.71341e-06	Fe		16	80040583	rs12921341	T	G	0.399832	681	0.275513	0.0601895	5.62728e-06	Mn
4	96307265	rs6831311	G	T	0.0660549	1794	0.305074	0.0656039	3.56008e-06	Fe		16	80041110	rs9924079	G	C	0.401501	681	0.27351	0.0601427	6.45556e-06	Mn
4	96307797	rs6532554	T	A	0.0693592	1794	0.306012	0.065826	3.58467e-06	Fe		19	18745079	rs144714782	C	G	0.0599802	681	-0.541133	0.113367	2.23428e-06	Mn
4	96307840	rs6532555	T	C	0.0660535	1794	0.305064	0.0656037	3.56227e-06	Fe		3	21644875	rs559738947	C	G	0.171127	682	0.333384	0.0745675	9.16801e-06	Mo
4	96307897	rs6532556	T	C	0.0655702	1794	0.314734	0.0657896	1.86079e-06	Fe		4	58358311	rs75597017	G	A	0.0664641	682	-0.570877	0.123978	4.95691e-06	Mo
4	96308316	rs6843161	G	T	0.0694564	1794	0.305815	0.065825	3.63517e-06	Fe		4	89043826	rs72659644	G	T	0.0629479	682	-0.502999	0.112441	9.06178e-06	Mo
4	96310629	rs13120890	A	T	0.0663322	1794	0.30333	0.0655003	3.90348e-06	Fe		4	89046575	rs112791442	A	G	0.0632646	682	-0.50372	0.112468	8.84509e-06	Mo
4	96310710	rs10021468	A	T	0.0615434	1794	0.325774	0.0707717	4.45602e-06	Fe		4	89073972	rs60911526	T	G	0.0577442	682	-0.531313	0.116186	5.74367e-06	Mo
4	96310853	rs9999265	C	T	0.0663328	1794	0.303327	0.0655003	3.90452e-06	Fe		14	33374069	rs8021455	C	T	0.128255	682	-0.396257	0.0813973	1.41062e-06	Mo
4	96311973	rs1483743	A	G	0.0616106	1794	0.335026	0.0713453	2.85873e-06	Fe		14	33374928	rs72672268	A	G	0.125793	682	-0.401265	0.0830373	1.67956e-06	Mo
5	177847156	rs56393344	A	G	0.0856343	1794	0.316891	0.0679962	3.39032e-06	Fe		14	33375364	rs6571572	C	T	0.134	682	-0.379402	0.0800635	2.63487e-06	Mo
9	19777586	rs142401741	A	G	0.0415004	1794	0.447855	0.0974024	4.56687e-06	Fe		14	33376525	rs61983402	T	C	0.126663	682	-0.40216	0.0833636	1.74743e-06	Mo
11	20903772	rs16906988	C	T	0.196391	1794	0.205861	0.0420855	1.09104e-06	Fe		3	23103213	rs144999307	A	G	0.0643269	685	0.575208	0.117684	1.2807e-06	Ni
11	99500738	rs1398168	A	G	0.0225536	1794	-0.492947	0.110335	8.40391e-06	Fe		3	23114658	rs117884370	A	G	0.0650086	685	0.558019	0.117152	2.34187e-06	Ni
16	13002500	rs78138925	C	G	0.0107495	1794	-0.833865	0.178895	3.37792e-06	Fe		3	64365533	rs116868394	T	C	0.0449458	685	0.677393	0.149296	6.76602e-06	Ni
16	19386941	rs4780797	A	G	0.0220724	1794	-0.564431	0.123019	4.78449e-06	Fe		5	150983185	rs35786473	T	C	0.464188	685	-0.286711	0.0610373	3.20602e-06	Ni
22	37444960	rs5756497	A	C	0.390179	1794	0.154457	0.0348505	9.90657e-06	Fe		5	167803699	rs527853837	C	A	0.020074	685	-0.988571	0.216347	5.83451e-06	Ni
5	128804937	rs10061761	A	G	0.125031	1791	-0.235244	0.0515806	5.44727e-06	Mg		8	17052560	rs192791924	C	T	0.0155725	685	-1.18719	0.239217	8.84295e-07	Ni
5	128866131	5:128866131:T:G	G	T	0.12172	1791	-0.238477	0.0521358	5.11275e-06	Mg		10	43072506	rs183518940	A	G	0.0480554	685	0.73528	0.143683	4.06264e-07	Ni
5	128867128	rs1833533	G	C	0.120909	1791	-0.239336	0.0525019	5.50099e-06	Mg		10	43072842	rs192557391	T	C	0.0480554	685	0.73528	0.143683	4.06264e-07	Ni
5	128867810	rs10056643	A	G	0.121726	1791	-0.238454	0.0521358	5.12317e-06	Mg		10	43076299	rs370236043	A	G	0.0471231	685	0.75024	0.14699	4.34846e-07	Ni
5	128868965	rs6865026	G	C	0.121725	1791	-0.238493	0.0521361	5.10574e-06	Mg		10	43214297	rs191697252	G	A	0.0569115	685	0.666928	0.137778	1.61189e-06	Ni
5	128874733	rs1895172	A	G	0.11497	1791	-0.261386	0.0570081	4.8555e-06	Mg		11	44785286	rs715059	A	G	0.30711	685	-0.290607	0.0652252	9.82621e-06	Ni
6	93369655	rs6918777	G	T	0.333244	1791	0.168521	0.0356987	2.53527e-06	Mg		15	48541524	rs74747123	T	A	0.101633	685	0.454872	0.0958196	2.52894e-06	Ni
9	24157304	rs78883630	A	T	0.0824831	1791	-0.307464	0.0667526	4.39642e-06	Mg		15	48554841	rs1878187	G	A	0.1177	685	0.364098	0.0814161	9.11294e-06	Ni
10	72115881	rs79283448	A	G	0.0317148	1791	-0.448988	0.0996741	7.08454e-06	Mg		15	48556612	rs74671283	T	C	0.109899	685	0.39821	0.0868053	5.36742e-06	Ni
10	72116187	rs148180270	A	G	0.0308878	1791	-0.449315	0.100038	7.5302e-06	Mg		15	48557359	rs78349979	C	G	0.103358	685	0.440069	0.0902851	1.36831e-06	Ni
6	151608235	rs2786750	C	T	0.0776219	1674	0.298067	0.0652644	5.31115e-06	Mn		15	48558247	rs76462858	G	A	0.109899	685	0.39821	0.0868053	5.36742e-06	Ni
10	121414663	rs151243716	A	G	0.0210292	1674	-0.57424	0.128071	7.83781e-06	Mn		15	48558303	rs77283816	C	T	0.103316	685	0.4398	0.0903012	1.39429e-06	Ni
10	121483169	rs12246483	A	G	0.0277064	1674	-0.515402	0.113685	6.21394e-06	Mn		15	48567121	rs34396738	A	G	0.107139	685	0.428906	0.0890264	1.80103e-06	Ni
10	121506372	rs116245036	G	C	0.02712	1674	-0.52412	0.11459	5.14294e-06	Mn		15	48568980	rs78007670	T	C	0.107133	685	0.431308	0.0889867	1.56353e-06	Ni
10	121514867	rs137997938	A	G	0.0233765	1674	-0.533023	0.116421	5.03434e-06	Mn		15	48569860	15:48569860:A:C	C	A	0.104704	685	0.44561	0.090109	9.64849e-07	Ni
10	121542921	rs12246112	T	C	0.0269242	1674	-0.512649	0.11441	7.9456e-06	Mn		15	48572108	rs35887853	C	A	0.111502	685	0.407239	0.0869009	3.37815e-06	Ni
11	133156313	rs56814602	C	T	0.21042	1674	0.193858	0.0421645	4.59668e-06	Mn		15	48576238	rs3784617	T	A	0.105854	685	0.454544	0.0901855	6.00919e-07	Ni
11	133156315	rs58317534	A	G	0.21042	1674	0.193858	0.0421645	4.59668e-06	Mn		15	48579420	rs77705877	G	A	0.107495	685	0.440925	0.0891924	9.73034e-07	Ni
11	133156357	rs4335561	G	C	0.210483	1674	0.193609	0.0420314	4.41192e-06	Mn		15	48584943	rs77216268	G	A	0.105517	685	0.456622	0.0901576	5.30791e-07	Ni
11	133156391	rs56178431	G	T	0.20935	1674	0.196118	0.0422973	3.81853e-06	Mn		15	48587268	rs80155629	T	C	0.11027	685	0.436397	0.0886318	1.07314e-06	Ni
11	133156630	rs12574516	G	A	0.209085	1674	0.18964	0.041749	5.96409e-06	Mn		15	48589731	rs79989205	T	C	0.106461	685	0.461232	0.0897755	3.66374e-07	Ni
11	133156849	rs11223431	C	T	0.208184	1674	0.191651	0.0417484	4.75232e-06	Mn		15	48593701	rs11858596	T	G	0.106958	685	0.452796	0.0898656	6.05503e-07	Ni
11	133157369	rs10894666	A	G	0.208183	1674	0.191656	0.0417485	4.74992e-06	Mn		15	48594348	rs78382809	C	G	0.0903984	685	0.522661	0.0981254	1.37331e-07	Ni
11	133157383	rs10791289	G	A	0.208184	1674	0.19165	0.0417484	4.75243e-06	Mn		15	48608125	rs73406419	C	A	0.0873054	685	0.4678	0.101044	4.40785e-06	Ni
11	133157398	rs10894667	A	G	0.208994	1674	0.18947	0.0417394	6.04933e-06	Mn		15	48613515	rs8023785	T	G	0.100795	685	0.472327	0.0930441	5.00354e-07	Ni
11	133157806	rs7925020	G	T	0.20805	1674	0.192162	0.0417594	4.5103e-06	Mn		15	48625023	rs28381107	A	C	0.0992731	685	0.463239	0.0913742	5.17576e-07	Ni
11	133157823	rs7924812	C	T	0.211039	1674	0.193381	0.0419157	4.26204e-06	Mn		15	48661984	rs73406452	T	C	0.099747	685	0.48439	0.0946368	4.04147e-07	Ni
11	133157845	rs7924711	A	G	0.208052	1674	0.19217	0.0417596	4.50669e-06	Mn		15	48665837	15:48665837:A:G	G	A	0.108395	685	0.426574	0.0914996	3.7869e-06	Ni
11	133158224	rs7925222	A	G	0.213906	1674	0.197106	0.0415701	2.30284e-06	Mn		15	48681201	rs58421272	C	T	0.105083	685	0.437982	0.0956734	5.60909e-06	Ni
11	133158263	rs4345975	A	G	0.210938	1674	0.196074	0.0414151	2.38464e-06	Mn		15	48683235	rs8025596	A	G	0.107793	685	0.421631	0.0942114	8.97715e-06	Ni
11	133158449	rs55710133	T	A	0.214701	1674	0.194785	0.0415627	3.0058e-06	Mn		16	64413671	rs12444203	G	A	0.223733	685	0.298523	0.0649936	5.22672e-06	Ni
11	133158673	rs2155534	C	A	0.210959	1674	0.196072	0.041412	2.38101e-06	Mn		16	64413818	rs11075538	T	C	0.2237	685	0.298488	0.0649912	5.23577e-06	Ni
11	133158722	rs2155533	A	G	0.212935	1674	0.201789	0.0416948	1.42131e-06	Mn		16	64414057	rs11075539	C	T	0.223934	685	0.298212	0.0649975	5.351e-06	Ni
11	133158723	rs2155532	G	C	0.212935	1674	0.201789	0.0416948	1.42131e-06	Mn		16	64414451	rs1370246	C	T	0.222995	685	0.299051	0.0649113	4.89805e-06	Ni
11	133189388	rs75206600	T	C	0.136515	1674	0.237526	0.0525488	6.6188e-06	Mn		16	64415482	rs7201673	T	C	0.222808	685	0.299336	0.0649095	4.79593e-06	Ni
13	96107124	rs149628902	C	T	0.0519867	1674	0.380108	0.0815363	3.38506e-06	Mn		16	64415558	rs7206190	G	A	0.222808	685	0.299336	0.0649095	4.79593e-06	Ni
14	70432220	rs2757704	G	A	0.0601448	1674	0.319305	0.0714159	8.31168e-06	Mn		16	64415719	rs7206421	G	A	0.222812	685	0.299335	0.0649101	4.79741e-06	Ni
14	70440210	rs227446	C	G	0.0584463	1674	0.351323	0.0724781	1.36858e-06	Mn		16	64415824	rs7184295	A	G	0.222808	685	0.299336	0.0649095	4.79593e-06	Ni
14	70442230	rs227445	T	G	0.0584238	1674	0.351283	0.0724779	1.37218e-06	Mn		16	64415976	rs55801400	A	C	0.223004	685	0.299229	0.0649342	4.87274e-06	Ni
16	4227905	rs2018513	C	A	0.198949	1674	0.21395	0.047847	8.29317e-06	Mn		16	64419509	rs918732	A	G	0.222808	685	0.299336	0.0649095	4.79593e-06	Ni
18	75883928	rs4239354	C	T	0.299736	1674	0.173928	0.0383542	6.18049e-06	Mn		16	64421062	rs62041566	G	C	0.224714	685	0.289271	0.0634547	6.12964e-06	Ni
1	55365619	rs12402232	A	C	0.354074	1752	0.168613	0.0379907	9.63848e-06	Mo		16	64425318	rs2113247	G	A	0.231948	685	0.280958	0.0614393	5.73933e-06	Ni
1	87827248	rs12089211	A	T	0.258581	1752	0.212354	0.0390021	5.93078e-08	Mo		19	35990166	rs12975867	C	T	0.0662665	685	-0.495327	0.105701	3.38024e-06	Ni
1	87827533	rs12084091	A	G	0.278018	1752	0.169977	0.0378002	7.35838e-06	Mo		19	35994386	rs79338830	G	T	0.0781901	685	-0.474765	0.106417	9.56609e-06	Ni
1	87828033	rs17129984	A	G	0.307961	1752	0.168143	0.0359038	3.04444e-06	Mo		20	15702480	rs78869662	T	C	0.113121	685	-0.418972	0.0927733	7.45616e-06	Ni
1	87831106	rs74693894	T	C	0.31367	1752	0.169644	0.0357958	2.32017e-06	Mo		21	46334993	rs13047425	T	C	0.118265	685	-0.397912	0.089217	9.62349e-06	Ni
1	87831165	rs74426249	G	T	0.382866	1752	0.173568	0.0339768	3.60622e-07	Mo		21	46335401	rs13050770	T	C	0.118336	685	-0.398686	0.0892912	9.40949e-06	Ni
1	87831437	rs111953820	G	A	0.38278	1752	0.173522	0.0339843	3.65296e-07	Mo		1	163986395	rs113481463	C	A	0.0682862	676	0.439168	0.0986145	9.9399e-06	Pb
1	87832096	rs56739748	G	A	0.269168	1752	0.190924	0.0372989	3.41694e-07	Mo		6	7584617	rs2076300	T	C	0.0737351	676	0.500431	0.110166	6.61926e-06	Pb
1	87833066	rs11161990	A	T	0.268885	1752	0.188638	0.0372068	4.40329e-07	Mo		6	7589235	rs2744382	C	T	0.0706262	676	0.519304	0.11183	4.13817e-06	Pb
1	87836312	rs61773267	A	G	0.272098	1752	0.185053	0.0374067	8.26278e-07	Mo		6	7589958	rs2806224	G	T	0.070601	676	0.519412	0.111829	4.11895e-06	Pb
1	87837370	rs58553238	A	G	0.273194	1752	0.184663	0.0374593	9.02186e-07	Mo		6	7590326	rs2744383	G	A	0.0705644	676	0.51926	0.111824	4.14094e-06	Pb
1	87837371	rs57027584	T	C	0.272209	1752	0.185012	0.03741	8.32781e-07	Mo		6	7590369	rs2757593	T	C	0.0705614	676	0.519309	0.111828	4.13513e-06	Pb
1	87837584	rs142328820	T	G	0.272283	1752	0.184944	0.037412	8.41542e-07	Mo		6	7590624	rs2757594	T	C	0.0705644	676	0.51926	0.111824	4.14094e-06	Pb
1	87837690	rs140845670	G	T	0.275515	1752	0.179822	0.0377261	2.03074e-06	Mo		6	7590807	rs2744386	T	C	0.0702642	676	0.532166	0.112357	2.66982e-06	Pb
1	87840851	rs60665404	T	C	0.277484	1752	0.181649	0.0374126	1.30998e-06	Mo		6	7593230	rs2757595	A	G	0.0696619	676	0.508038	0.112162	7.02685e-06	Pb
1	87844491	rs10873837	G	C	0.346194	1752	0.165709	0.0342154	1.39187e-06	Mo		6	160069277	rs7750505	G	A	0.352807	676	0.244231	0.0547672	9.67089e-06	Pb
1	87850703	rs12046968	A	G	0.279835	1752	0.177223	0.0369592	1.76483e-06	Mo		6	160070931	rs9347333	C	A	0.354905	676	0.240566	0.0533069	7.58455e-06	Pb
1	87851420	rs11161996	T	C	0.372157	1752	0.158019	0.033914	3.41294e-06	Mo		6	160077173	rs9355742	G	C	0.354654	676	0.239531	0.0533639	8.47042e-06	Pb
1	87855390	rs12023669	A	G	0.305994	1752	0.172134	0.0366671	2.88206e-06	Mo		6	160078265	rs6455666	G	C	0.354655	676	0.239527	0.0533636	8.47287e-06	Pb
1	87856456	rs79541740	T	C	0.277042	1752	0.187486	0.0377642	7.55768e-07	Mo		6	160080459	rs9364530	T	G	0.354655	676	0.239527	0.0533636	8.47287e-06	Pb
1	87857993	rs12026581	A	G	0.276926	1752	0.186975	0.037757	8.05654e-07	Mo		6	160081094	rs9355743	A	G	0.354654	676	0.239531	0.0533639	8.47042e-06	Pb
2	156922963	rs16839950	C	T	0.0527514	1752	-0.333291	0.0732207	5.68657e-06	Mo		6	160082272	rs78659778	A	G	0.394366	676	0.257623	0.0555379	4.2364e-06	Pb
2	156923420	rs10497176	C	T	0.0521016	1752	-0.334844	0.0740308	6.50891e-06	Mo		6	160082273	rs75010806	G	A	0.394366	676	0.257623	0.0555379	4.2364e-06	Pb
2	156923967	rs74443353	G	A	0.0521016	1752	-0.334844	0.0740308	6.50891e-06	Mo		6	160085841	rs9365085	T	C	0.353203	676	0.240906	0.0536362	8.36132e-06	Pb
2	156923978	rs79588822	C	T	0.0521016	1752	-0.334844	0.0740308	6.50891e-06	Mo		6	160086267	rs9365086	C	T	0.353189	676	0.240735	0.0536421	8.50255e-06	Pb
2	190471786	rs17271204	C	T	0.0512249	1752	0.358964	0.0775881	3.99382e-06	Mo		6	160088689	rs10945631	T	C	0.346468	676	0.250436	0.0545063	5.20286e-06	Pb
2	190481622	rs35358917	G	A	0.045093	1752	0.385884	0.0794871	1.31402e-06	Mo		6	160091691	rs7757609	A	G	0.353293	676	0.240858	0.0536429	8.41725e-06	Pb
2	190482320	rs11901582	A	G	0.0449073	1752	0.385224	0.0795446	1.39348e-06	Mo		6	160092286	rs2093479	G	C	0.353201	676	0.240911	0.0536365	8.3588e-06	Pb
2	190482937	rs12693543	G	A	0.0449073	1752	0.385224	0.0795446	1.39348e-06	Mo		6	160092772	rs9364531	C	G	0.35348	676	0.241083	0.0536622	8.31889e-06	Pb
2	190483140	rs12693544	A	C	0.0449073	1752	0.385224	0.0795446	1.39348e-06	Mo		6	160094285	rs4537170	C	T	0.352748	676	0.241906	0.0538035	8.18713e-06	Pb
2	190483170	rs12693545	C	T	0.044907	1752	0.385231	0.079545	1.39305e-06	Mo		6	160097479	rs9355276	A	G	0.352474	676	0.24174	0.053778	8.22319e-06	Pb
2	190483185	rs13391190	C	T	0.044907	1752	0.385231	0.079545	1.39305e-06	Mo		6	160098222	rs4342445	A	G	0.352474	676	0.24174	0.053778	8.22319e-06	Pb
2	190483844	rs13010391	C	T	0.0448525	1752	0.385573	0.0795397	1.36141e-06	Mo		6	160099260	rs6917589	C	T	0.352749	676	0.241901	0.0538032	8.1896e-06	Pb
2	190486068	rs10170389	A	G	0.0443297	1752	0.394194	0.0806514	1.11466e-06	Mo		6	160101532	rs10370	G	T	0.352006	676	0.242443	0.0539303	8.21049e-06	Pb
2	190486357	rs12693546	T	C	0.0444369	1752	0.394293	0.0806647	1.1123e-06	Mo		6	160101778	rs5746147	A	G	0.351736	676	0.242281	0.0539053	8.24486e-06	Pb
3	23203872	rs9310712	A	G	0.483815	1752	0.15119	0.0334893	6.77088e-06	Mo		6	160104838	rs3798215	C	T	0.352048	676	0.242582	0.0539619	8.21223e-06	Pb
3	23204095	rs9310713	G	A	0.483855	1752	0.151267	0.0334915	6.7084e-06	Mo		6	160106235	rs4523113	A	T	0.350521	676	0.245178	0.0539807	6.63662e-06	Pb
3	68323423	rs7628995	A	G	0.331315	1752	0.175587	0.039043	7.33901e-06	Mo		6	160108286	rs5746118	A	G	0.351872	676	0.242503	0.0539538	8.24228e-06	Pb
3	161504374	rs60832962	C	T	0.0343477	1752	0.43485	0.0927176	2.945e-06	Mo		6	160110140	rs1800666	T	C	0.349335	676	0.244376	0.0543708	8.24297e-06	Pb
3	161504950	rs61063942	C	T	0.0359428	1752	0.438748	0.0923511	2.19214e-06	Mo		6	160110160	rs9456443	C	T	0.349213	676	0.244248	0.0543661	8.31696e-06	Pb
3	161508916	rs115676632	A	G	0.0339918	1752	0.437127	0.0921631	2.2782e-06	Mo		6	160114168	rs5746094	C	T	0.342251	676	0.250748	0.0551124	6.40258e-06	Pb
3	161509218	rs59282056	T	C	0.0339918	1752	0.437127	0.0921631	2.2782e-06	Mo		6	160114311	rs5746092	C	G	0.342435	676	0.250978	0.0551293	6.32104e-06	Pb
3	161509385	rs56011310	T	C	0.0351324	1752	0.440646	0.0921616	1.88933e-06	Mo		6	160114376	rs5746090	A	G	0.342248	676	0.250775	0.0551102	6.38282e-06	Pb
3	161510028	rs78999589	A	G	0.0344005	1752	0.439985	0.0917341	1.75434e-06	Mo		9	30313934	rs78466711	G	T	0.166562	676	-0.318529	0.0714159	9.63792e-06	Pb
3	161515228	rs76018866	A	G	0.0332455	1752	0.437348	0.0908462	1.60643e-06	Mo		9	30351862	rs76110723	G	A	0.16273	676	-0.321121	0.0712064	7.69363e-06	Pb
3	161515497	rs57332006	T	C	0.0332344	1752	0.43777	0.0908418	1.56815e-06	Mo		9	30352736	rs143950043	T	C	0.16273	676	-0.321121	0.0712064	7.69363e-06	Pb
3	161516366	rs574577320	G	A	0.0331733	1752	0.439583	0.0909917	1.47783e-06	Mo		9	30356327	rs74997065	G	A	0.159601	676	-0.324124	0.07234	8.78731e-06	Pb
3	161517382	rs75943454	G	A	0.0331773	1752	0.439748	0.0909723	1.45712e-06	Mo		9	30388735	rs6476199	A	T	0.159819	676	-0.324351	0.0723539	8.69711e-06	Pb
5	168841685	rs13183382	A	G	0.0445251	1752	-0.417167	0.0895897	3.46224e-06	Mo		10	29373009	rs1271403	T	G	0.397974	676	0.26485	0.0567185	3.66471e-06	Pb
5	168841852	rs13183424	T	C	0.0445846	1752	-0.411624	0.0885969	3.63862e-06	Mo		10	29382125	rs10763688	G	A	0.333948	676	0.264128	0.0555913	2.48689e-06	Pb
5	168841989	rs13165736	G	T	0.0450807	1752	-0.41553	0.0883256	2.74601e-06	Mo		10	29386986	rs4237391	T	G	0.368814	676	0.275951	0.0561291	1.11618e-06	Pb
5	168842117	rs13184015	A	G	0.0413243	1752	-0.399053	0.0858357	3.58674e-06	Mo		10	29386994	rs2887369	A	T	0.352585	676	0.276303	0.0566555	1.35463e-06	Pb
5	168842495	rs13188128	G	C	0.0411199	1752	-0.400018	0.085629	3.21983e-06	Mo		10	29387066	rs4749395	A	G	0.342072	676	0.261087	0.056263	4.20111e-06	Pb
5	168842714	rs35376225	T	C	0.0418401	1752	-0.397723	0.0843419	2.60259e-06	Mo		11	46259945	rs7113170	C	G	0.0694112	676	0.468074	0.104284	8.47722e-06	Pb
5	168842767	rs35733637	C	T	0.0418401	1752	-0.397723	0.0843419	2.60259e-06	Mo		11	46260239	rs72910006	C	T	0.0694112	676	0.468074	0.104284	8.47722e-06	Pb
5	168842822	rs34504470	T	C	0.0418401	1752	-0.397723	0.0843419	2.60259e-06	Mo		11	46260696	rs7116965	T	C	0.0695598	676	0.466738	0.104238	8.90517e-06	Pb
5	168842860	rs34458118	G	A	0.0418401	1752	-0.397723	0.0843419	2.60259e-06	Mo		11	46262205	rs58301639	T	C	0.0707882	676	0.457569	0.102449	9.37436e-06	Pb
5	168843408	rs929758	C	T	0.0418421	1752	-0.39771	0.0843384	2.602e-06	Mo		11	46264859	rs58678374	A	G	0.0705599	676	0.45701	0.102356	9.43421e-06	Pb
5	168843465	rs929759	G	A	0.0419262	1752	-0.397891	0.0843851	2.60789e-06	Mo		15	88216872	rs62019033	C	T	0.256823	676	0.271681	0.0605861	8.64252e-06	Pb
5	168844232	rs7704034	T	A	0.0473487	1752	-0.384341	0.0773203	7.32644e-07	Mo		15	88226602	rs12594020	C	G	0.262438	676	0.264681	0.0592777	9.42605e-06	Pb
5	168846630	rs13154035	A	T	0.0482826	1752	-0.377849	0.0763786	8.26323e-07	Mo		20	48094391	rs183707495	T	G	0.0216575	676	0.861913	0.190268	7.01151e-06	Pb
5	168847968	rs13177680	C	A	0.0484198	1752	-0.37487	0.0760684	9.09591e-07	Mo		5	155829866	rs118182737	A	G	0.0581296	688	0.58941	0.118008	7.53799e-07	Rb
5	168849793	rs876947	G	A	0.04932	1752	-0.368795	0.0758048	1.24774e-06	Mo		7	48727494	rs146822775	G	A	0.0665788	688	0.484886	0.101022	1.96237e-06	Rb
5	168856583	rs255737	T	A	0.0497216	1752	-0.369791	0.0753464	1.00695e-06	Mo		10	13695069	rs61833192	C	T	0.242264	688	0.270092	0.0603681	9.02385e-06	Rb
5	168863432	rs39797	C	T	0.049708	1752	-0.380866	0.075191	4.5111e-07	Mo		16	83312493	rs145226582	T	C	0.0432586	688	-0.728322	0.132211	5.16598e-08	Rb
5	168863671	rs29801	G	A	0.0499711	1752	-0.378859	0.074938	4.74245e-07	Mo		20	47480970	rs3092281	A	G	0.485992	688	-0.249355	0.0556925	8.89078e-06	Rb
5	168864978	rs29800	G	T	0.050228	1752	-0.377364	0.0745547	4.59939e-07	Mo		2	34088251	rs6716972	A	T	0.36071	688	0.269828	0.0584985	4.77036e-06	Se
5	168866555	rs29799	C	T	0.0499654	1752	-0.37879	0.0749462	4.77879e-07	Mo		2	34090707	rs79530352	T	G	0.355491	688	0.266348	0.0577556	4.79106e-06	Se
5	168868401	rs35510553	A	C	0.0499609	1752	-0.378937	0.0749703	4.77049e-07	Mo		2	34103321	rs1510876	G	A	0.350465	688	0.252026	0.0563322	9.02979e-06	Se
5	168869201	rs1363610	C	T	0.0499603	1752	-0.379076	0.0749773	4.73651e-07	Mo		2	34103546	rs773828	A	C	0.388105	688	0.263649	0.0557441	2.74721e-06	Se
5	168869424	rs6865393	T	G	0.0502394	1752	-0.377217	0.0745554	4.64751e-07	Mo		2	129493277	rs17222130	A	G	0.0816225	688	0.496195	0.102636	1.65872e-06	Se
5	168871495	rs1833730	G	A	0.0501744	1752	-0.374022	0.0748869	6.49197e-07	Mo		2	129497272	rs77348433	A	G	0.0814433	688	0.48044	0.103309	3.99439e-06	Se
5	168872257	rs2431280	A	G	0.0498427	1752	-0.3678	0.0751817	1.0897e-06	Mo		2	129497980	rs62175885	C	A	0.0831655	688	0.477689	0.102168	3.55038e-06	Se
5	168875302	rs2545377	C	T	0.0499498	1752	-0.361543	0.0747824	1.45182e-06	Mo		3	152992936	rs9872428	C	A	0.317638	688	0.299533	0.0645422	4.17886e-06	Se
5	168881628	rs2545378	G	A	0.0583966	1752	-0.361723	0.0755943	1.85416e-06	Mo		3	153006526	rs11917161	A	G	0.281593	688	0.332629	0.0688092	1.6623e-06	Se
5	168883950	rs2431672	T	C	0.0583121	1752	-0.352218	0.0757506	3.5752e-06	Mo		6	6625418	rs2233124	C	T	0.147956	688	-0.425977	0.0860665	9.44184e-07	Se
7	51948108	rs640715	G	T	0.185832	1752	-0.206357	0.0461676	8.33824e-06	Mo		6	6626263	rs6922002	A	G	0.0921075	688	-0.458889	0.0916716	7.12998e-07	Se
8	1848742	rs75501525	A	G	0.0453779	1752	0.368383	0.0812752	6.22583e-06	Mo		6	6626983	rs17142392	C	A	0.139336	688	-0.425602	0.0906858	3.26684e-06	Se
8	1848759	rs78240379	G	C	0.0448459	1752	0.371204	0.0817499	5.99168e-06	Mo		6	6627102	rs1076672	T	C	0.079085	688	-0.482101	0.102653	3.21701e-06	Se
8	56497835	rs7004502	C	T	0.105023	1752	0.235734	0.0529476	9.04017e-06	Mo		6	6631789	rs74839342	T	C	0.0628533	688	-0.531787	0.114509	4.11712e-06	Se
8	56498412	rs6473997	A	C	0.105599	1752	0.235537	0.0529818	9.3184e-06	Mo		8	17224990	rs9325809	C	G	0.336172	688	0.255169	0.057204	9.58898e-06	Se
8	56498717	rs7837827	G	A	0.105027	1752	0.235774	0.0529478	9.00971e-06	Mo		8	17226187	rs739338	A	T	0.335884	688	0.256183	0.0573105	9.18882e-06	Se
8	56498940	rs41537246	G	A	0.105569	1752	0.235686	0.0529959	9.24936e-06	Mo		8	17230579	rs35105012	G	A	0.326266	688	0.255723	0.056013	5.93729e-06	Se
8	56499105	rs4738284	A	G	0.105056	1752	0.235946	0.0529541	8.89694e-06	Mo		8	17230922	rs10888129	G	C	0.333108	688	0.260703	0.0568552	5.41317e-06	Se
8	56499593	rs10113244	A	G	0.106401	1752	0.236946	0.0528415	7.80212e-06	Mo		8	17231144	rs11203848	A	C	0.343634	688	0.263143	0.0572188	5.08437e-06	Se
8	56500877	rs4236996	A	G	0.105879	1752	0.237303	0.0528115	7.47257e-06	Mo		8	17232173	rs7387658	C	T	0.332539	688	0.258123	0.0567843	6.5037e-06	Se
8	56503923	rs7018413	A	C	0.106318	1752	0.237249	0.052839	7.58971e-06	Mo		8	17232621	rs28582503	G	C	0.33749	688	0.259822	0.0577785	8.1346e-06	Se
8	56504141	rs6998063	G	C	0.105879	1752	0.237303	0.0528115	7.47257e-06	Mo		8	32137848	rs16879107	C	A	0.0581633	688	-0.521331	0.115433	7.44244e-06	Se
8	56504840	rs4236997	A	G	0.105879	1752	0.237303	0.0528115	7.47257e-06	Mo		10	53475202	rs10762325	C	T	0.248289	688	-0.303136	0.067397	8.10149e-06	Se
8	56504980	rs4236998	C	G	0.105879	1752	0.237303	0.0528115	7.47257e-06	Mo		10	53477822	rs10762326	T	C	0.248412	688	-0.304897	0.0674007	7.19687e-06	Se
8	56505309	rs6990425	T	G	0.106317	1752	0.237262	0.0528388	7.58089e-06	Mo		10	53478713	rs4400745	C	A	0.248098	688	-0.301189	0.0674983	9.52452e-06	Se
8	56505335	rs6986412	A	G	0.106317	1752	0.237262	0.0528388	7.58089e-06	Mo		10	53479997	rs7908240	G	T	0.247517	688	-0.304697	0.0674595	7.42793e-06	Se
8	56505411	rs6990574	T	C	0.105879	1752	0.237303	0.0528115	7.47257e-06	Mo		10	53483460	rs10999094	C	T	0.249299	688	-0.30528	0.0673259	6.85105e-06	Se
8	56506919	rs6473999	T	C	0.105879	1752	0.237303	0.0528115	7.47257e-06	Mo		10	53486722	rs10740328	A	T	0.251055	688	-0.308498	0.0675403	5.87782e-06	Se
8	56508063	rs7011802	A	G	0.105879	1752	0.237303	0.0528115	7.47257e-06	Mo		12	125518754	rs11058005	G	A	0.278775	688	0.310428	0.0668586	4.13655e-06	Se
8	56508411	rs9298538	T	C	0.105879	1752	0.237307	0.0528116	7.47017e-06	Mo		12	125519141	rs7976290	C	T	0.279861	688	0.324331	0.0659064	1.08596e-06	Se
8	56508812	rs10481221	G	C	0.105596	1752	0.240883	0.0528585	5.54769e-06	Mo		12	125519499	rs12368801	A	C	0.274668	688	0.327618	0.0652828	6.69258e-07	Se
8	56509245	rs4738297	T	C	0.106134	1752	0.240071	0.0528958	6.05292e-06	Mo		13	23327200	rs7983231	T	C	0.0401978	688	0.709092	0.150525	3.00475e-06	Se
8	56530063	rs6997081	A	C	0.0894452	1752	0.25841	0.0567132	5.56574e-06	Mo		13	23327477	rs7988895	C	T	0.0401978	688	0.709092	0.150525	3.00475e-06	Se
8	56530738	rs7005913	T	C	0.0951868	1752	0.260758	0.0578987	7.12323e-06	Mo		13	23327689	rs7983990	T	C	0.0401978	688	0.709092	0.150525	3.00475e-06	Se
9	98213728	rs9632916	G	C	0.109811	1752	-0.287972	0.06457	8.72796e-06	Mo		13	23327695	rs7989279	C	T	0.0401978	688	0.709092	0.150525	3.00475e-06	Se
9	98214367	rs9632897	G	A	0.109847	1752	-0.287888	0.064553	8.73288e-06	Mo		13	23327703	rs7984782	C	A	0.0401978	688	0.709092	0.150525	3.00475e-06	Se
9	98214758	rs9632898	T	C	0.114676	1752	-0.283223	0.0634086	8.45869e-06	Mo		13	23327917	rs9506916	G	A	0.0444134	688	0.68594	0.143852	2.28275e-06	Se
9	98215306	rs2134721	T	C	0.115897	1752	-0.281341	0.0632499	9.21363e-06	Mo		13	23327968	rs114189064	C	T	0.0401978	688	0.709092	0.150525	3.00475e-06	Se
10	51554324	rs4134357	T	A	0.128168	1752	0.228635	0.051535	9.71778e-06	Mo		13	23327983	rs77898138	C	A	0.0401978	688	0.709092	0.150525	3.00475e-06	Se
10	51554913	rs10994295	G	A	0.126457	1752	0.237251	0.0522179	5.91498e-06	Mo		13	23328353	rs200594533	A	C	0.0401978	688	0.709092	0.150525	3.00475e-06	Se
10	51556111	rs2075894	C	T	0.126896	1752	0.237808	0.0521385	5.44508e-06	Mo		13	23328356	rs201561295	C	T	0.0401978	688	0.709092	0.150525	3.00475e-06	Se
10	51556450	rs2075895	T	C	0.126441	1752	0.237224	0.0522157	5.92406e-06	Mo		13	23328458	rs145251212	G	A	0.0401978	688	0.709092	0.150525	3.00475e-06	Se
10	51556921	rs10994385	C	G	0.1261	1752	0.237262	0.0522031	5.87366e-06	Mo		13	23328595	rs74037687	G	A	0.0401978	688	0.709092	0.150525	3.00475e-06	Se
12	87200686	rs10858489	G	A	0.261097	1752	0.166571	0.0375621	9.80558e-06	Mo		13	23328613	rs74037688	A	T	0.0401978	688	0.709092	0.150525	3.00475e-06	Se
12	87202330	rs9988955	G	A	0.261078	1752	0.166591	0.0375621	9.78063e-06	Mo		13	23328646	13:23328646:G:A	A	G	0.0401978	688	0.709092	0.150525	3.00475e-06	Se
12	87204238	rs7296322	C	T	0.261078	1752	0.166591	0.0375621	9.78063e-06	Mo		13	23328886	rs7990470	G	C	0.0401978	688	0.709092	0.150525	3.00475e-06	Se
12	87205821	rs4447237	G	T	0.261094	1752	0.166576	0.0375636	9.80699e-06	Mo		13	23328887	rs7995939	C	T	0.0401978	688	0.709092	0.150525	3.00475e-06	Se
12	87206356	rs11104102	T	C	0.263942	1752	0.166731	0.0376051	9.84139e-06	Mo		13	23329155	rs7995435	T	C	0.0401978	688	0.709092	0.150525	3.00475e-06	Se
12	87208482	rs10777004	C	T	0.264216	1752	0.167473	0.0376455	9.1885e-06	Mo		13	23329493	rs57732103	T	C	0.0401978	688	0.709092	0.150525	3.00475e-06	Se
12	87236907	rs10745434	T	C	0.261502	1752	0.166644	0.0375624	9.71977e-06	Mo		13	23329564	rs74037690	G	A	0.0401978	688	0.709092	0.150525	3.00475e-06	Se
12	87237766	rs2406446	T	A	0.261446	1752	0.166578	0.037575	9.86539e-06	Mo		13	23329589	rs58644240	T	C	0.0401978	688	0.709092	0.150525	3.00475e-06	Se
12	87249059	rs1387396	G	T	0.261551	1752	0.166617	0.0375712	9.79801e-06	Mo		13	23329923	rs76880652	C	T	0.0401978	688	0.709092	0.150525	3.00475e-06	Se
12	87252398	rs11104152	G	T	0.261453	1752	0.166662	0.0375699	9.73703e-06	Mo		13	23330244	rs56248316	A	G	0.0401978	688	0.709092	0.150525	3.00475e-06	Se
12	87259393	rs2702781	A	G	0.261929	1752	0.166345	0.0375061	9.77827e-06	Mo		13	23330423	rs60302336	C	T	0.0401978	688	0.709092	0.150525	3.00475e-06	Se
12	87260430	rs2702782	C	A	0.260015	1752	0.179865	0.0377179	2.00915e-06	Mo		13	23330499	rs57445497	C	T	0.0402152	688	0.708726	0.150532	3.04278e-06	Se
12	87267057	rs10858510	T	C	0.260401	1752	0.177999	0.0377913	2.67359e-06	Mo		13	23330543	rs58018292	C	T	0.0402152	688	0.708726	0.150532	3.04278e-06	Se
12	87268400	rs10777006	A	G	0.260845	1752	0.177626	0.0377291	2.70116e-06	Mo		13	23330576	rs55759874	G	A	0.0402152	688	0.708726	0.150532	3.04278e-06	Se
12	87268939	rs10128914	T	C	0.260404	1752	0.177996	0.037791	2.67414e-06	Mo		13	23330643	rs74037691	C	T	0.0401978	688	0.709092	0.150525	3.00475e-06	Se
12	87269196	rs7132900	T	A	0.260845	1752	0.177626	0.0377291	2.70116e-06	Mo		13	23330653	rs58707958	G	A	0.0401978	688	0.709092	0.150525	3.00475e-06	Se
12	87273433	rs7970211	T	A	0.260845	1752	0.177626	0.0377291	2.70116e-06	Mo		13	23330822	rs9669921	A	C	0.0401978	688	0.709092	0.150525	3.00475e-06	Se
12	87273867	rs10858512	C	G	0.260333	1752	0.178073	0.0378183	2.69182e-06	Mo		13	23330902	rs9669883	T	G	0.0403222	688	0.706075	0.150571	3.32692e-06	Se
12	87276354	rs7132932	T	C	0.260845	1752	0.177626	0.0377291	2.70116e-06	Mo		21	29533040	rs7278583	T	C	0.0891047	688	0.41291	0.0905657	6.11e-06	Se
12	87277670	rs1472012	G	A	0.260845	1752	0.177626	0.0377291	2.70116e-06	Mo		21	29665068	rs117517084	T	C	0.0518842	688	0.537839	0.117935	6.07522e-06	Se
12	87277681	rs6538056	T	C	0.260845	1752	0.177626	0.0377291	2.70116e-06	Mo		21	29713490	rs145794915	T	C	0.0513393	688	0.55756	0.120222	4.24067e-06	Se
12	87278137	rs10858513	T	C	0.260397	1752	0.178028	0.0377922	2.66506e-06	Mo		3	138633966	rs72975185	C	A	0.0824271	667	-0.476811	0.10631	8.62818e-06	Sn
12	87278563	rs12368139	G	A	0.260397	1752	0.178028	0.0377922	2.66506e-06	Mo		3	138644822	rs7614489	T	G	0.0841145	667	-0.464799	0.104376	9.97341e-06	Sn
12	87279410	rs10777007	C	G	0.260845	1752	0.177626	0.0377291	2.70116e-06	Mo		4	149593612	rs72735924	C	A	0.108687	667	0.401675	0.0899851	9.50319e-06	Sn
12	87280696	rs7298606	C	T	0.260185	1752	0.178282	0.037824	2.62952e-06	Mo		4	149601351	rs1316785	C	T	0.108919	667	0.402036	0.0898179	8.98675e-06	Sn
12	87280748	rs7313340	A	G	0.260853	1752	0.177616	0.0377299	2.70589e-06	Mo		14	43896504	rs144086039	G	A	0.0187361	667	1.01276	0.217874	4.05903e-06	Sn
12	87281535	rs10858514	T	C	0.260399	1752	0.17801	0.0377919	2.67066e-06	Mo		4	6529478	rs55668167	C	T	0.268687	687	-0.30175	0.0672108	8.41053e-06	Sr
12	87282656	rs11104175	C	G	0.260406	1752	0.178018	0.0377914	2.66726e-06	Mo		4	6529948	rs10014591	C	A	0.267205	687	-0.312137	0.0674381	4.4295e-06	Sr
12	87283023	rs1586597	A	T	0.260845	1752	0.177626	0.0377291	2.70116e-06	Mo		4	6530081	rs10024848	A	G	0.26993	687	-0.310872	0.0673385	4.6836e-06	Sr
12	87283887	rs1960723	C	T	0.260406	1752	0.178018	0.0377914	2.66726e-06	Mo		4	6530255	rs553956337	T	A	0.304037	687	-0.286886	0.0628229	5.90753e-06	Sr
12	87284480	rs7299433	T	C	0.260406	1752	0.178018	0.0377914	2.66726e-06	Mo		4	6530258	rs539838900	C	G	0.30426	687	-0.287482	0.0628539	5.71293e-06	Sr
12	87284774	rs10858517	A	G	0.260406	1752	0.178018	0.0377914	2.66726e-06	Mo		5	57742282	rs13168895	A	G	0.0163419	687	-1.08888	0.241124	7.46039e-06	Sr
12	87285848	rs10777008	C	A	0.261287	1752	0.177448	0.037824	2.92562e-06	Mo		5	57748556	rs13159762	C	T	0.0163768	687	-1.08723	0.242463	8.62323e-06	Sr
12	87286849	rs7962820	G	T	0.260421	1752	0.177994	0.0377895	2.67251e-06	Mo		5	57748792	rs13174477	A	C	0.0162437	687	-1.09103	0.242799	8.26082e-06	Sr
12	87287183	rs902046	C	A	0.260845	1752	0.177626	0.0377291	2.70116e-06	Mo		5	57755936	rs963615	T	C	0.018834	687	-1.05955	0.230645	5.20556e-06	Sr
12	87287786	rs902049	T	C	0.260661	1752	0.176896	0.037735	2.97643e-06	Mo		7	105525125	rs11769228	G	A	0.381024	687	0.251381	0.0559856	8.39135e-06	Sr
12	87288075	rs1602031	T	A	0.260845	1752	0.177626	0.0377291	2.70116e-06	Mo		7	105529672	rs17152250	G	A	0.380411	687	0.253284	0.0563816	8.30695e-06	Sr
12	87288551	rs1602032	A	G	0.260845	1752	0.177626	0.0377291	2.70116e-06	Mo		7	105532026	rs56758628	C	T	0.382784	687	0.255164	0.056183	6.62678e-06	Sr
12	87289560	rs111260116	C	A	0.257198	1752	0.183091	0.0381334	1.71152e-06	Mo		7	105532116	rs61649426	G	A	0.382738	687	0.253808	0.0561247	7.24613e-06	Sr
12	87289678	rs144400805	A	C	0.260445	1752	0.177932	0.0377923	2.69805e-06	Mo		7	105532402	rs11764951	A	G	0.382459	687	0.2517	0.0561023	8.53227e-06	Sr
12	87289943	rs12809674	A	G	0.260403	1752	0.17806	0.0377931	2.65551e-06	Mo		7	105533735	rs11765906	A	G	0.382388	687	0.251957	0.0561098	8.37875e-06	Sr
12	87290233	rs4255598	G	A	0.260845	1752	0.177626	0.0377291	2.70116e-06	Mo		7	105534025	rs60168905	C	T	0.383319	687	0.251796	0.0561394	8.58127e-06	Sr
12	87290879	rs7970887	C	A	0.260845	1752	0.177625	0.0377292	2.70166e-06	Mo		7	105534343	rs66473879	G	A	0.384006	687	0.250769	0.0558555	8.41075e-06	Sr
12	87292283	rs7962165	G	T	0.252014	1752	0.178173	0.03931	6.22657e-06	Mo		7	105537087	rs35909708	T	A	0.383885	687	0.24913	0.0558994	9.76356e-06	Sr
12	87316586	rs11104194	G	A	0.189394	1752	0.188885	0.0426128	9.89387e-06	Mo		10	57789015	rs1500771	A	T	0.384842	687	0.297863	0.0669061	9.9781e-06	Sr
12	87317647	rs12425833	C	T	0.188514	1752	0.189041	0.0425429	9.40778e-06	Mo		11	75434443	rs112043376	A	C	0.0309689	687	0.779105	0.166929	3.69233e-06	Sr
12	87318485	rs2130176	T	G	0.188514	1752	0.189041	0.0425429	9.40778e-06	Mo		1	13902405	rs680117	T	G	0.438243	688	-0.302851	0.0643958	3.11855e-06	Ti
12	87318602	rs2130175	T	A	0.188443	1752	0.18907	0.0425389	9.36046e-06	Mo		1	13907484	rs355020	A	G	0.366277	688	-0.337592	0.0674044	7.03546e-07	Ti
12	87320645	rs12320668	T	C	0.189523	1752	0.18798	0.0423048	9.41081e-06	Mo		1	13907789	rs355021	T	C	0.443017	688	-0.290406	0.0627218	4.39612e-06	Ti
12	87320670	rs12320675	T	C	0.189498	1752	0.187849	0.0423028	9.53715e-06	Mo		1	13911393	rs1148454	T	C	0.339096	688	-0.306832	0.0653912	3.28087e-06	Ti
12	87320707	rs12307137	G	A	0.189498	1752	0.187849	0.0423028	9.53715e-06	Mo		1	13915560	rs1272827	T	C	0.343911	688	-0.298882	0.0647097	4.63347e-06	Ti
12	87321047	rs12302440	A	T	0.189507	1752	0.187848	0.0423031	9.53955e-06	Mo		1	13916125	rs1261027	G	C	0.365433	688	-0.311344	0.0638759	1.36713e-06	Ti
12	111942493	rs11065933	C	T	0.461673	1752	0.16922	0.0381779	9.90164e-06	Mo		1	13916460	rs6689449	C	T	0.366977	688	-0.309151	0.0638531	1.6027e-06	Ti
12	112140669	rs11066008	G	A	0.347248	1752	0.178003	0.040083	9.52491e-06	Mo		2	197115426	rs77887080	C	T	0.164639	688	0.357746	0.0778883	5.22353e-06	Ti
12	112468206	rs11066132	T	C	0.244577	1752	0.207007	0.0467135	9.94711e-06	Mo		2	197118604	rs78278395	T	A	0.164561	688	0.357805	0.0778811	5.1951e-06	Ti
14	57462487	rs78836923	T	C	0.07346	1752	0.299998	0.0660238	5.90671e-06	Mo		3	22999330	rs711712	G	A	0.380475	688	0.25723	0.0577398	9.83986e-06	Ti
14	57463403	rs76098246	T	C	0.0730097	1752	0.301672	0.0663465	5.82026e-06	Mo		4	68027139	rs151209811	T	C	0.0195426	688	-1.01806	0.221134	4.96916e-06	Ti
14	57471030	rs1504607	C	T	0.0626777	1752	0.330074	0.0697633	2.41094e-06	Mo		5	31806258	rs6863125	A	G	0.178354	688	-0.323308	0.0713254	6.89867e-06	Ti
14	57479231	rs76357632	C	A	0.0606336	1752	0.340517	0.0724393	2.7971e-06	Mo		5	72785993	rs347241	A	C	0.417738	688	0.265104	0.0590909	8.53308e-06	Ti
16	77830457	rs76606743	G	A	0.145522	1752	0.210532	0.0474654	9.76309e-06	Mo		9	113296708	rs139270840	C	G	0.0232113	688	1.0295	0.2206	3.6996e-06	Ti
18	56677615	rs7239348	T	A	0.199864	1752	-0.187236	0.0421715	9.56847e-06	Mo		11	5082557	rs2445338	G	C	0.221681	688	0.301656	0.0673938	8.94461e-06	Ti
19	501900	rs3745925	A	C	0.346995	1752	0.153016	0.0343809	9.10746e-06	Mo		11	5085271	rs2445305	T	A	0.222195	688	0.306532	0.0680103	7.76185e-06	Ti
1	110972477	rs12403087	A	G	0.330304	1756	0.166716	0.0358602	3.58587e-06	Ni		13	22959292	rs448103	T	C	0.0319307	688	-0.794559	0.175254	6.87045e-06	Ti
1	110977863	rs11102106	T	C	0.330297	1756	0.166238	0.0359615	4.06731e-06	Ni		16	11207817	rs36110069	G	T	0.057713	688	0.599946	0.118033	4.83582e-07	Ti
1	110978427	rs12563285	A	G	0.330275	1756	0.166293	0.0359623	4.0402e-06	Ni		16	11213021	rs35441874	A	T	0.0694182	688	0.509755	0.108376	3.10918e-06	Ti
1	110980837	rs9787081	G	A	0.325552	1756	0.16474	0.036435	6.55518e-06	Ni		16	11224966	rs36045143	G	A	0.0464266	688	0.579766	0.127283	6.23182e-06	Ti
2	56581976	rs34898521	C	T	0.426867	1756	0.162695	0.0364571	8.61433e-06	Ni		16	11225064	rs2241099	G	C	0.0464577	688	0.580247	0.127278	6.11989e-06	Ti
3	111513031	rs72949179	C	A	0.0160943	1756	0.630857	0.140545	7.6377e-06	Ni		16	11226779	rs12919828	G	A	0.0554876	688	0.55802	0.117468	2.48813e-06	Ti
3	111513076	rs73855627	G	A	0.0160948	1756	0.630863	0.140545	7.63625e-06	Ni		16	11228712	rs62026376	T	C	0.0559658	688	0.553126	0.116493	2.51465e-06	Ti
3	111514405	rs7616638	A	T	0.0160943	1756	0.630857	0.140545	7.6377e-06	Ni		16	11229128	rs62026377	T	G	0.0555333	688	0.557784	0.117372	2.46592e-06	Ti
3	111514957	rs59799255	G	C	0.0160943	1756	0.630857	0.140545	7.6377e-06	Ni		17	69472297	rs73344709	A	G	0.0769805	688	0.476729	0.103608	5.02837e-06	Ti
3	111515326	rs58651217	A	C	0.0160943	1756	0.630857	0.140545	7.6377e-06	Ni		21	20960463	rs73318470	G	A	0.22853	688	0.30596	0.0678599	7.70678e-06	Ti
3	111515557	rs55865927	A	T	0.0160943	1756	0.630857	0.140545	7.6377e-06	Ni		3	24518134	rs11719769	A	T	0.391127	688	-0.304432	0.0657117	4.33931e-06	V
3	111516891	rs6791173	G	A	0.0160943	1756	0.630857	0.140545	7.6377e-06	Ni		4	105502287	rs975534	A	G	0.333773	688	-0.267096	0.0588834	6.79963e-06	V
3	111534230	rs148293420	G	C	0.0119681	1756	0.707376	0.157213	7.26288e-06	Ni		4	105502760	rs2860380	T	G	0.331221	688	-0.26383	0.0585767	7.8735e-06	V
3	111534454	rs115585470	T	G	0.0119647	1756	0.707565	0.157168	7.17924e-06	Ni		4	105503570	rs112601162	T	C	0.331251	688	-0.262839	0.0585019	8.28598e-06	V
3	111538090	rs76620504	A	G	0.0120188	1756	0.704194	0.157227	7.99277e-06	Ni		4	105505036	rs3017715	C	T	0.351311	688	-0.268659	0.0597654	8.19551e-06	V
3	111540151	rs79518182	A	G	0.0118896	1756	0.724085	0.157953	4.88226e-06	Ni		4	105505870	rs2905650	C	G	0.351306	688	-0.268678	0.0597658	8.18477e-06	V
3	111540520	rs114018631	T	C	0.0116558	1756	0.764645	0.159033	1.65491e-06	Ni		4	105506362	rs3017718	T	C	0.338895	688	-0.263144	0.0588104	9.00839e-06	V
4	20649182	rs2322639	C	A	0.302105	1756	-0.163404	0.0368379	9.74942e-06	Ni		4	105506548	rs2905651	C	A	0.338906	688	-0.263152	0.0588106	9.00388e-06	V
4	20652584	rs1902848	A	G	0.301525	1756	-0.166637	0.0369291	6.84095e-06	Ni		4	105506905	rs3017719	G	A	0.340152	688	-0.264196	0.0589751	8.7927e-06	V
4	20653318	rs4696963	T	A	0.305193	1756	-0.167465	0.0371218	6.87624e-06	Ni		4	105507329	rs3017720	A	T	0.331455	688	-0.262363	0.058524	8.6652e-06	V
4	20654094	rs7697118	T	C	0.305193	1756	-0.167466	0.0371218	6.87545e-06	Ni		4	105507349	rs3017721	G	T	0.339123	688	-0.262682	0.058837	9.42182e-06	V
4	20663866	rs967942	T	C	0.300972	1756	-0.163701	0.0369408	9.94409e-06	Ni		4	105507674	rs3017722	T	C	0.336005	688	-0.257637	0.0576383	9.19723e-06	V
4	55484356	rs2703457	C	T	0.0954202	1756	-0.271458	0.0583454	3.52538e-06	Ni		4	105507739	rs3017723	A	G	0.343381	688	-0.267642	0.0593696	7.72937e-06	V
5	17362805	rs2036848	T	C	0.38591	1756	-0.155803	0.0346264	7.26124e-06	Ni		4	105507892	rs3017724	G	A	0.343396	688	-0.267668	0.0593715	7.71852e-06	V
5	17363146	rs11744098	G	T	0.387813	1756	-0.154944	0.0344561	7.35268e-06	Ni		4	105508043	rs3017725	C	T	0.343394	688	-0.267601	0.0593722	7.7604e-06	V
5	17363184	rs11740672	A	C	0.387813	1756	-0.154944	0.0344561	7.35268e-06	Ni		4	105508676	rs3017728	T	G	0.344635	688	-0.268634	0.0595244	7.55649e-06	V
5	17363676	rs62350498	C	T	0.385946	1756	-0.155765	0.0346228	7.28222e-06	Ni		10	115150037	10:115150037:T:G	T	G	0.252559	688	0.305333	0.0680442	8.49802e-06	V
5	17363948	rs72740504	T	A	0.383207	1756	-0.162401	0.0347797	3.25192e-06	Ni		10	115152262	rs501293	T	G	0.252004	688	0.304763	0.0679358	8.54585e-06	V
5	17365993	rs6893082	A	G	0.38753	1756	-0.154521	0.0344834	7.91221e-06	Ni		10	115152548	rs541432	A	G	0.252317	688	0.30541	0.0679283	8.16413e-06	V
5	17366198	rs11743437	T	G	0.385917	1756	-0.156094	0.0346561	7.10913e-06	Ni		10	115158383	rs7072653	G	A	0.25141	688	0.301544	0.0676981	9.87249e-06	V
5	17368063	rs6554999	T	C	0.386399	1756	-0.15445	0.0345255	8.19254e-06	Ni		10	115158580	rs10885443	A	G	0.250998	688	0.302575	0.0677136	9.2573e-06	V
5	17368911	rs56410898	T	C	0.38473	1756	-0.155239	0.0346727	8.05196e-06	Ni		10	115159594	rs10885444	A	G	0.25119	688	0.302034	0.067733	9.6542e-06	V
5	17369157	rs62350500	A	G	0.38473	1756	-0.155239	0.0346727	8.05196e-06	Ni		10	115164790	rs7913643	A	G	0.260649	688	0.306011	0.068433	9.1226e-06	V
5	17370604	rs16869733	G	C	0.38479	1756	-0.155129	0.0346653	8.13501e-06	Ni		11	371047	rs7120441	G	A	0.378974	688	-0.264167	0.0592738	9.76293e-06	V
5	17370988	rs6891254	A	G	0.38479	1756	-0.155129	0.0346653	8.13501e-06	Ni		11	371961	rs35842721	T	A	0.388627	688	-0.261794	0.0586647	9.50822e-06	V
5	17371895	rs7735292	T	A	0.386393	1756	-0.154446	0.0345257	8.19833e-06	Ni		15	61789076	rs4238357	T	C	0.392783	688	-0.263385	0.058332	7.47803e-06	V
5	17372139	5:17372139:C:G	G	C	0.38639	1756	-0.154444	0.0345252	8.19809e-06	Ni		15	61791178	rs12910488	T	C	0.448683	688	-0.273201	0.0577021	2.68181e-06	V
5	17374010	rs6868074	A	G	0.384348	1756	-0.153183	0.034571	9.96622e-06	Ni		15	61791200	rs12910498	T	G	0.446896	688	-0.262834	0.0581357	7.28323e-06	V
5	17375144	rs7713992	A	C	0.373725	1756	-0.162415	0.0347491	3.18222e-06	Ni		15	61792603	rs12440895	T	C	0.437167	688	-0.286638	0.0595021	1.80329e-06	V
5	17378768	rs1500511	T	C	0.373467	1756	-0.161509	0.0348365	3.81339e-06	Ni		15	61794713	rs35143677	G	A	0.112084	688	-0.476661	0.0974937	1.27058e-06	V
5	17380627	rs7716697	T	A	0.374715	1756	-0.159619	0.034721	4.59103e-06	Ni		15	61795832	rs4432209	A	G	0.10915	688	-0.478442	0.0971975	1.07909e-06	V
5	17381740	rs6882600	T	A	0.37335	1756	-0.160476	0.0348469	4.4202e-06	Ni		15	61798767	rs62007229	C	G	0.11064	688	-0.509431	0.0990039	3.51343e-07	V
5	17381798	rs11748337	T	C	0.37336	1756	-0.160481	0.0348476	4.41896e-06	Ni		15	61798775	rs62007230	G	A	0.110562	688	-0.50911	0.0990157	3.58348e-07	V
5	17382703	rs7728024	C	G	0.374715	1756	-0.159619	0.034721	4.59103e-06	Ni		15	61799327	rs4544187	T	C	0.402086	688	-0.339286	0.0627118	8.7875e-08	V
5	17382906	rs1500510	T	C	0.374715	1756	-0.159619	0.034721	4.59103e-06	Ni		15	61799329	rs57754953	A	G	0.108855	688	-0.507527	0.0989197	3.79111e-07	V
5	17383037	rs1500509	C	G	0.374715	1756	-0.159619	0.034721	4.59103e-06	Ni		15	61801191	rs35351548	G	A	0.113326	688	-0.507514	0.0994981	4.41665e-07	V
5	17383334	rs11133897	C	G	0.373383	1756	-0.160458	0.0348435	4.42202e-06	Ni		15	61801947	rs4775411	A	G	0.289354	688	-0.339997	0.0706207	1.82855e-06	V
5	17384202	rs17709618	T	G	0.374715	1756	-0.159619	0.034721	4.59103e-06	Ni		16	57660878	rs187908447	T	C	0.0348778	688	-0.813502	0.174492	3.7822e-06	V
5	17384613	rs11737945	T	C	0.373399	1756	-0.160486	0.0348419	4.40027e-06	Ni		20	57479133	rs6026593	G	A	0.1262	688	0.385364	0.0798185	1.71199e-06	V
5	17386571	rs72740521	C	G	0.373417	1756	-0.160427	0.0348402	4.43129e-06	Ni		20	57479276	rs6100269	T	C	0.117955	688	0.378893	0.0842498	8.12012e-06	V
5	17386984	rs6871581	A	G	0.374607	1756	-0.16021	0.0347334	4.26776e-06	Ni		1	105707159	rs61802864	A	G	0.0769455	684	-0.532554	0.115877	5.16193e-06	Zn
5	17389351	rs72740522	T	A	0.373379	1756	-0.160492	0.034848	4.41385e-06	Ni		1	105707220	rs10399884	A	G	0.0758204	684	-0.540035	0.116916	4.63464e-06	Zn
5	17391377	rs7729265	C	T	0.374716	1756	-0.15962	0.034721	4.59053e-06	Ni		1	117654422	rs1289661	C	T	0.145835	684	-0.357894	0.0761291	3.1491e-06	Zn
5	17392256	rs7730613	C	T	0.373814	1756	-0.160074	0.0348559	4.69529e-06	Ni		4	16414335	rs150738497	A	G	0.131188	684	-0.382071	0.0829695	4.94792e-06	Zn
5	17398246	rs11133898	C	G	0.374715	1756	-0.159617	0.0347212	4.59279e-06	Ni		4	16415782	rs79539531	A	G	0.131131	684	-0.381947	0.0829617	4.97224e-06	Zn
6	17787083	rs185342497	G	C	0.0170925	1756	0.677713	0.151793	8.53258e-06	Ni		4	16422917	rs55908498	A	G	0.130901	684	-0.385567	0.0827411	3.82581e-06	Zn
6	142482215	rs225644	T	C	0.0750165	1756	0.334221	0.0737385	6.22588e-06	Ni		4	16425935	rs77796768	G	A	0.129775	684	-0.381418	0.083167	5.39931e-06	Zn
8	23393234	rs4871879	G	A	0.327886	1756	0.178869	0.0402358	9.32112e-06	Ni		4	16426940	rs60524078	A	C	0.130002	684	-0.381431	0.0831853	5.4207e-06	Zn
9	30500452	rs148646074	A	G	0.0261636	1756	-0.508181	0.106793	2.11111e-06	Ni		4	186683778	rs78827810	G	A	0.0709293	684	-0.569242	0.12666	8.24077e-06	Zn
9	30502034	rs148235646	C	T	0.0261659	1756	-0.508032	0.106784	2.12135e-06	Ni		11	565317	rs116255671	G	A	0.0646878	684	-0.561147	0.125735	9.50097e-06	Zn
9	30505179	rs117146931	C	T	0.0262318	1756	-0.508193	0.106789	2.10778e-06	Ni		11	565366	rs112748931	T	C	0.0615528	684	-0.580426	0.126986	5.79845e-06	Zn
9	30505862	rs140321936	G	A	0.0261676	1756	-0.507897	0.106778	2.13144e-06	Ni
9	30506305	rs117631300	T	C	0.0261676	1756	-0.507897	0.106778	2.13144e-06	Ni
9	30509926	rs145445046	A	C	0.0261682	1756	-0.507887	0.106775	2.13132e-06	Ni
9	30510172	rs141015391	A	G	0.0261682	1756	-0.507887	0.106775	2.13132e-06	Ni
9	30512956	rs149977201	A	C	0.0264146	1756	-0.511528	0.106799	1.81237e-06	Ni
9	30513544	rs4879445	C	G	0.0261676	1756	-0.507893	0.106778	2.13184e-06	Ni
9	30514664	rs118136830	T	A	0.0261676	1756	-0.507893	0.106778	2.13184e-06	Ni
9	30517179	rs145586856	C	A	0.0261939	1756	-0.507582	0.106671	2.11251e-06	Ni
9	30520621	rs117524532	A	T	0.0261939	1756	-0.507582	0.106671	2.11251e-06	Ni
9	30522360	rs79457101	C	G	0.0261939	1756	-0.507582	0.106671	2.11251e-06	Ni
9	30524187	rs74850690	T	A	0.0258304	1756	-0.512848	0.10811	2.26899e-06	Ni
9	30524617	rs142300751	G	A	0.0261495	1756	-0.506486	0.106946	2.35749e-06	Ni
9	30528559	rs4879449	T	C	0.0261031	1756	-0.504849	0.107187	2.67361e-06	Ni
9	30531317	rs77701632	A	G	0.0260074	1756	-0.49972	0.107526	3.6134e-06	Ni
9	30531879	rs148170941	A	T	0.0260077	1756	-0.499712	0.107525	3.61435e-06	Ni
9	30533876	rs117327268	A	G	0.0260077	1756	-0.499712	0.107525	3.61435e-06	Ni
9	30535025	rs74925602	C	G	0.0260587	1756	-0.50283	0.10737	3.04401e-06	Ni
9	30538857	rs141048421	C	T	0.0261811	1756	-0.507481	0.106723	2.14649e-06	Ni
9	30539710	rs187707348	A	C	0.0261811	1756	-0.507481	0.106723	2.14649e-06	Ni
9	30539995	rs373558280	A	C	0.0261811	1756	-0.507481	0.106723	2.14649e-06	Ni
9	30540456	rs534153333	T	A	0.0261811	1756	-0.507481	0.106723	2.14649e-06	Ni
9	30540944	rs369577435	T	A	0.0261811	1756	-0.507481	0.106723	2.14649e-06	Ni
9	30543530	rs377163712	C	T	0.025942	1756	-0.514411	0.107627	1.90428e-06	Ni
9	30543679	rs370802303	C	T	0.0259787	1756	-0.512712	0.107464	1.98619e-06	Ni
9	30548152	rs78548922	C	G	0.0261956	1756	-0.507601	0.106663	2.1074e-06	Ni
9	30549829	rs565662617	T	A	0.025942	1756	-0.514411	0.107627	1.90428e-06	Ni
9	30550060	rs139526964	C	A	0.0261956	1756	-0.507601	0.106663	2.1074e-06	Ni
9	30553122	rs4878440	T	A	0.0260061	1756	-0.50644	0.107432	2.62186e-06	Ni
9	30556771	rs4878442	G	A	0.0261956	1756	-0.507601	0.106663	2.1074e-06	Ni
9	30557736	rs150857737	C	T	0.0261956	1756	-0.507601	0.106663	2.1074e-06	Ni
9	30559131	rs145016134	T	C	0.0261956	1756	-0.507601	0.106663	2.1074e-06	Ni
9	30559760	rs4879459	T	C	0.0261956	1756	-0.507601	0.106663	2.1074e-06	Ni
9	30566713	rs111360284	T	C	0.0261956	1756	-0.507601	0.106663	2.1074e-06	Ni
9	30566773	rs115519344	T	C	0.0261956	1756	-0.507601	0.106663	2.1074e-06	Ni
9	30568382	rs4879460	T	G	0.0261956	1756	-0.507601	0.106663	2.1074e-06	Ni
9	30570295	rs146459103	C	G	0.0261956	1756	-0.507601	0.106663	2.1074e-06	Ni
9	30570552	rs143831238	C	T	0.0261956	1756	-0.507601	0.106663	2.1074e-06	Ni
9	30570728	rs145865547	A	G	0.0309915	1756	-0.47174	0.101027	3.25163e-06	Ni
9	30570845	rs117247056	G	C	0.0261956	1756	-0.507601	0.106663	2.1074e-06	Ni
9	30570934	rs149017021	A	C	0.0261956	1756	-0.507601	0.106663	2.1074e-06	Ni
9	30572505	rs181404231	A	G	0.0261956	1756	-0.507601	0.106663	2.1074e-06	Ni
9	30573866	rs140551662	G	A	0.0261956	1756	-0.507601	0.106663	2.1074e-06	Ni
9	30573951	rs79962035	C	G	0.0261956	1756	-0.507601	0.106663	2.1074e-06	Ni
9	30575137	rs80344562	T	C	0.0261956	1756	-0.507601	0.106663	2.1074e-06	Ni
9	30575314	rs79458097	T	G	0.0261956	1756	-0.507601	0.106663	2.1074e-06	Ni
9	30577633	rs144506079	C	T	0.0260573	1756	-0.509834	0.107247	2.16024e-06	Ni
9	30584169	rs117171347	T	G	0.0261145	1756	-0.508585	0.106985	2.1607e-06	Ni
9	30584763	rs4879461	C	A	0.0261102	1756	-0.50867	0.107001	2.15973e-06	Ni
9	30585102	rs4879462	A	G	0.0261102	1756	-0.50867	0.107001	2.15973e-06	Ni
9	30587044	rs143407015	C	T	0.0262005	1756	-0.50623	0.106899	2.36135e-06	Ni
9	30588983	rs139672482	G	A	0.0263329	1756	-0.501613	0.106614	2.73999e-06	Ni
9	30589424	rs117185527	C	G	0.0263793	1756	-0.499884	0.10649	2.88622e-06	Ni
9	30589874	rs117867297	T	C	0.0263793	1756	-0.499884	0.10649	2.88622e-06	Ni
9	30592897	rs183323158	G	A	0.0264197	1756	-0.497828	0.10637	3.08815e-06	Ni
9	30595809	rs189465014	A	C	0.0264523	1756	-0.497615	0.106368	3.11685e-06	Ni
9	30595818	rs181220230	G	T	0.0264226	1756	-0.49766	0.106361	3.10602e-06	Ni
9	30597962	rs76242594	T	C	0.0262997	1756	-0.498714	0.106828	3.26841e-06	Ni
9	30599653	rs138493337	G	A	0.0263229	1756	-0.499259	0.106752	3.13871e-06	Ni
9	30600555	rs147424763	G	A	0.0262611	1756	-0.50011	0.106984	3.17143e-06	Ni
9	30607039	rs138674051	G	A	0.0212204	1756	-0.569549	0.118083	1.53519e-06	Ni
9	30607135	rs146171262	G	A	0.0212164	1756	-0.569236	0.118094	1.55902e-06	Ni
9	30607280	9:30607280:G:A	A	G	0.0212164	1756	-0.569236	0.118094	1.55902e-06	Ni
9	30607406	rs139098915	C	T	0.0212073	1756	-0.568443	0.118121	1.62046e-06	Ni
9	30607510	rs145974971	C	T	0.0212073	1756	-0.568443	0.118121	1.62046e-06	Ni
9	30609164	rs117707591	T	C	0.0211495	1756	-0.563539	0.118245	2.03672e-06	Ni
9	30610798	rs145582962	T	C	0.0211495	1756	-0.563539	0.118245	2.03672e-06	Ni
9	30611108	rs137864152	A	C	0.0211495	1756	-0.563539	0.118245	2.03672e-06	Ni
9	30611934	rs77045127	T	A	0.0211208	1756	-0.560582	0.118287	2.32041e-06	Ni
9	30615093	rs145541611	C	G	0.0210937	1756	-0.557682	0.118312	2.62689e-06	Ni
9	30617264	rs144030869	T	C	0.0210692	1756	-0.554934	0.118322	2.94492e-06	Ni
9	30619130	rs77550676	A	C	0.0210692	1756	-0.554934	0.118322	2.94492e-06	Ni
9	30623835	rs4878445	G	A	0.02134	1756	-0.560813	0.117653	2.02876e-06	Ni
9	30625137	rs145893170	T	C	0.0213431	1756	-0.560797	0.117637	2.02354e-06	Ni
9	30627787	rs147554754	T	C	0.0213471	1756	-0.560775	0.117616	2.01701e-06	Ni
9	30629953	rs145175419	C	T	0.0213471	1756	-0.560775	0.117616	2.01701e-06	Ni
9	30631046	rs76608589	C	G	0.0213471	1756	-0.560775	0.117616	2.01701e-06	Ni
9	30631187	rs145278082	C	T	0.0213471	1756	-0.560775	0.117616	2.01701e-06	Ni
9	30631188	rs147227648	A	G	0.0213471	1756	-0.560775	0.117616	2.01701e-06	Ni
9	30637652	rs374882258	A	T	0.0212663	1756	-0.560631	0.11798	2.1807e-06	Ni
9	30638029	rs562280789	G	A	0.021205	1756	-0.559675	0.11817	2.35466e-06	Ni
9	30639877	rs73442989	G	C	0.0212227	1756	-0.558532	0.11823	2.49677e-06	Ni
9	30641855	rs4879467	G	A	0.0211199	1756	-0.557123	0.118309	2.68622e-06	Ni
9	30642403	rs117992051	C	A	0.0211199	1756	-0.557123	0.118309	2.68622e-06	Ni
9	30646142	rs75973153	C	T	0.0210687	1756	-0.554955	0.118326	2.94412e-06	Ni
9	30648977	rs145395902	T	C	0.0210687	1756	-0.554955	0.118326	2.94412e-06	Ni
9	30651242	rs138882840	T	C	0.0210687	1756	-0.554955	0.118326	2.94412e-06	Ni
9	30652065	rs75794978	G	A	0.0210687	1756	-0.554955	0.118326	2.94412e-06	Ni
9	30653242	rs79868592	C	A	0.0210938	1756	-0.555051	0.118328	2.93414e-06	Ni
9	30653838	rs148723069	T	G	0.0210687	1756	-0.554955	0.118326	2.94412e-06	Ni
9	30655105	rs77989848	G	C	0.0210687	1756	-0.554955	0.118326	2.94412e-06	Ni
9	30656718	rs73444998	G	T	0.0209646	1756	-0.555752	0.118901	3.1803e-06	Ni
9	30657609	rs143068981	T	A	0.0210687	1756	-0.554955	0.118326	2.94412e-06	Ni
9	30657833	rs75858597	C	T	0.0210687	1756	-0.554955	0.118326	2.94412e-06	Ni
9	30658220	rs139684635	G	A	0.0210687	1756	-0.554955	0.118326	2.94412e-06	Ni
9	30658951	rs144727088	T	C	0.0210687	1756	-0.554955	0.118326	2.94412e-06	Ni
9	30666204	rs80146028	T	A	0.0210613	1756	-0.555076	0.118367	2.95302e-06	Ni
9	30666877	rs77199086	G	T	0.0210613	1756	-0.555076	0.118367	2.95302e-06	Ni
9	30671809	rs139721974	A	G	0.0210613	1756	-0.555076	0.118367	2.95302e-06	Ni
9	30672728	rs148558587	C	T	0.0210613	1756	-0.555076	0.118367	2.95302e-06	Ni
9	30675197	rs148605369	T	C	0.0210905	1756	-0.555167	0.118372	2.94488e-06	Ni
9	30680977	rs145980678	A	G	0.0229438	1756	-0.566813	0.116883	1.3486e-06	Ni
9	30681785	rs150067065	A	G	0.0210613	1756	-0.555076	0.118367	2.95302e-06	Ni
9	30682061	rs144695932	T	C	0.0210613	1756	-0.555076	0.118367	2.95302e-06	Ni
9	30682556	rs150381125	G	A	0.0210613	1756	-0.555076	0.118367	2.95302e-06	Ni
9	30685312	rs150015879	T	A	0.0210613	1756	-0.555076	0.118367	2.95302e-06	Ni
9	30686484	rs138167821	T	C	0.0210613	1756	-0.555076	0.118367	2.95302e-06	Ni
9	30686536	rs140792217	G	A	0.0210613	1756	-0.555076	0.118367	2.95302e-06	Ni
9	30692171	rs74439765	A	C	0.0210613	1756	-0.555076	0.118367	2.95302e-06	Ni
9	30693642	rs139916368	C	G	0.0210613	1756	-0.555076	0.118367	2.95302e-06	Ni
9	30699533	rs139154651	T	C	0.0210613	1756	-0.555076	0.118367	2.95302e-06	Ni
9	30702441	rs180899921	T	A	0.0210647	1756	-0.554549	0.118507	3.09856e-06	Ni
9	30702975	rs77689314	T	G	0.0210365	1756	-0.55435	0.1185	3.11971e-06	Ni
9	30703265	rs79500804	A	G	0.0210365	1756	-0.55435	0.1185	3.11971e-06	Ni
9	30705484	rs150586677	C	A	0.0209662	1756	-0.551621	0.11881	3.69367e-06	Ni
9	30707564	rs142381032	T	A	0.0209272	1756	-0.549683	0.118939	4.08947e-06	Ni
9	30710687	rs139449748	G	A	0.0208343	1756	-0.543861	0.119121	5.32934e-06	Ni
9	30714851	rs116857744	C	A	0.0208529	1756	-0.545157	0.119099	5.04277e-06	Ni
9	30715125	rs142251454	C	T	0.0208529	1756	-0.545157	0.119099	5.04277e-06	Ni
9	30717987	rs115707501	T	C	0.0208531	1756	-0.545176	0.119099	5.03863e-06	Ni
9	30720768	rs147703613	A	T	0.0208531	1756	-0.545176	0.119099	5.03863e-06	Ni
9	30724068	rs143183231	A	G	0.0208793	1756	-0.545056	0.119125	5.08717e-06	Ni
9	30724681	rs79095869	C	A	0.0208793	1756	-0.545056	0.119125	5.08717e-06	Ni
9	30725431	rs76664148	A	T	0.0209135	1756	-0.545831	0.119138	4.94521e-06	Ni
9	30728481	rs28528228	C	T	0.0209881	1756	-0.547633	0.119127	4.59389e-06	Ni
9	30733175	rs140794251	G	A	0.0210097	1756	-0.544446	0.119091	5.17972e-06	Ni
9	30734013	rs138459790	C	T	0.0210097	1756	-0.544446	0.119091	5.17972e-06	Ni
9	30738962	rs148998252	C	G	0.0211774	1756	-0.538796	0.118626	5.95606e-06	Ni
9	30740648	rs148081742	T	A	0.021715	1756	-0.53739	0.117808	5.43173e-06	Ni
9	30746863	rs145719579	G	C	0.0221615	1756	-0.52656	0.115814	5.82794e-06	Ni
9	30748816	rs145538872	T	C	0.0221615	1756	-0.52656	0.115814	5.82794e-06	Ni
9	30750749	rs4879475	G	A	0.0221458	1756	-0.526095	0.115797	5.92011e-06	Ni
9	30752240	rs4879476	G	A	0.0221458	1756	-0.526095	0.115797	5.92011e-06	Ni
9	30754577	rs142898830	C	T	0.0221333	1756	-0.526217	0.115863	5.96284e-06	Ni
9	30757210	rs147914605	G	A	0.0221312	1756	-0.527746	0.116184	5.94548e-06	Ni
9	30757992	rs137898804	C	G	0.0220641	1756	-0.528011	0.116223	5.92548e-06	Ni
9	30762425	rs138409830	C	T	0.0218321	1756	-0.534073	0.117437	5.79708e-06	Ni
9	30770897	rs117776067	A	G	0.0217127	1756	-0.536851	0.118232	5.99263e-06	Ni
9	30771834	rs80144928	T	C	0.0217193	1756	-0.537569	0.118405	6.00838e-06	Ni
9	30773413	rs4878451	G	A	0.0216254	1756	-0.539064	0.11868	5.9503e-06	Ni
9	30776417	rs77255818	G	A	0.0215935	1756	-0.540035	0.118862	5.91679e-06	Ni
9	30779372	rs144183490	T	A	0.0214858	1756	-0.543132	0.119524	5.89578e-06	Ni
9	30781364	rs116902812	T	C	0.0213916	1756	-0.544626	0.119998	6.05017e-06	Ni
9	30781678	9:30781678:G:A	A	G	0.0213916	1756	-0.544626	0.119998	6.05017e-06	Ni
9	30782791	rs139605056	A	C	0.0213762	1756	-0.544747	0.120071	6.09957e-06	Ni
9	30787197	rs190820802	C	G	0.0210701	1756	-0.556009	0.121669	5.22401e-06	Ni
9	30787199	rs182643803	C	G	0.0213762	1756	-0.544747	0.120071	6.09957e-06	Ni
9	30788208	rs200142211	G	C	0.0213762	1756	-0.544747	0.120071	6.09957e-06	Ni
9	30788358	rs139497469	T	C	0.0210305	1756	-0.551518	0.122077	6.66909e-06	Ni
9	30788770	rs143554793	A	G	0.0210248	1756	-0.552009	0.122108	6.58046e-06	Ni
9	30789339	rs4878452	A	G	0.0210305	1756	-0.551518	0.122077	6.66909e-06	Ni
9	30790079	rs145702376	C	T	0.0210305	1756	-0.551518	0.122077	6.66909e-06	Ni
9	30793475	rs79717018	A	G	0.0209849	1756	-0.552596	0.122326	6.68105e-06	Ni
9	30795395	rs150290420	G	C	0.0209485	1756	-0.553065	0.122482	6.74107e-06	Ni
9	30796283	rs76258235	A	C	0.0209075	1756	-0.554058	0.122723	6.76629e-06	Ni
9	30798641	rs146420869	C	A	0.0207492	1756	-0.557517	0.123661	6.96717e-06	Ni
11	57237113	rs3851117	A	G	0.0587888	1756	-0.343641	0.0770552	8.73352e-06	Ni
12	10839017	rs10772352	G	A	0.294472	1756	0.186377	0.0387851	1.67741e-06	Ni
13	96125127	rs7318691	A	G	0.160372	1756	0.201615	0.0453191	9.18224e-06	Ni
16	57558510	rs11641031	T	G	0.089596	1756	-0.336639	0.0675188	6.78326e-07	Ni
17	48322812	rs78759579	T	A	0.246827	1756	0.178351	0.0399465	8.53132e-06	Ni
17	48325381	rs2696281	A	G	0.245314	1756	0.178916	0.0397956	7.38554e-06	Ni
17	48326013	rs2920417	C	T	0.24671	1756	0.17797	0.0395759	7.3498e-06	Ni
17	48327206	rs2586468	A	C	0.245306	1756	0.178576	0.0397797	7.62125e-06	Ni
17	48327247	rs2586469	C	T	0.246582	1756	0.177627	0.0395684	7.62119e-06	Ni
17	48327778	rs2586470	T	G	0.245274	1756	0.178324	0.039777	7.83709e-06	Ni
17	48327844	rs9893817	T	A	0.25289	1756	0.179914	0.0399069	6.96978e-06	Ni
17	48330312	rs2440123	C	T	0.248604	1756	0.180679	0.0398652	6.23341e-06	Ni
17	48331547	rs2950642	C	T	0.24846	1756	0.180234	0.0398593	6.54687e-06	Ni
18	3062581	rs9955849	C	T	0.284445	1756	0.167173	0.0374578	8.60137e-06	Ni
18	3062917	rs9965011	T	C	0.350477	1756	0.179727	0.0370065	1.30108e-06	Ni
18	3064147	rs59002188	T	C	0.330953	1756	0.172752	0.0368402	2.95616e-06	Ni
18	3064630	rs111513810	T	C	0.334805	1756	0.1749	0.0365457	1.84708e-06	Ni
18	3064850	rs60926986	C	T	0.341966	1756	0.178482	0.0363167	9.73231e-07	Ni
18	3065355	rs56097857	C	A	0.340468	1756	0.165016	0.0358782	4.54437e-06	Ni
18	3065811	rs9807763	C	T	0.344599	1756	0.162438	0.0351281	4.03832e-06	Ni
18	3066287	rs11659466	C	T	0.340121	1756	0.16388	0.0355755	4.39182e-06	Ni
18	3069517	rs7238437	G	A	0.341248	1756	0.160442	0.0355902	6.97961e-06	Ni
18	3069721	rs7242850	C	T	0.341259	1756	0.160408	0.0355897	7.00894e-06	Ni
18	3069781	rs73371129	T	C	0.340633	1756	0.160656	0.0355991	6.82238e-06	Ni
18	3073161	rs11663250	A	G	0.345647	1756	0.158527	0.0350912	6.67622e-06	Ni
18	3075209	rs12606556	C	T	0.345387	1756	0.158494	0.0349927	6.31882e-06	Ni
18	3075257	rs11081001	A	G	0.345387	1756	0.158494	0.0349927	6.31882e-06	Ni
18	3075554	rs2298540	C	T	0.345387	1756	0.158494	0.0349927	6.31882e-06	Ni
20	20835517	rs6035716	T	C	0.0824471	1756	0.283901	0.0615554	4.27675e-06	Ni
22	35227245	rs28521259	C	G	0.0642731	1756	-0.362157	0.0790681	4.97245e-06	Ni
1	164447639	rs193011264	T	C	0.0556473	1765	0.32499	0.0733145	9.87842e-06	Pb
2	31597165	rs45466195	C	T	0.0419906	1765	0.399482	0.0841264	2.21533e-06	Pb
2	31597769	rs74428360	C	G	0.0418228	1765	0.396851	0.0841626	2.60494e-06	Pb
2	31597922	rs45576138	A	G	0.0419877	1765	0.399763	0.0841199	2.17564e-06	Pb
2	31600235	rs113335263	T	C	0.0390883	1765	0.407503	0.0871269	3.13261e-06	Pb
2	31602223	rs45493094	T	G	0.0384362	1765	0.407177	0.0867432	2.88701e-06	Pb
2	31606670	rs4407290	A	G	0.0415246	1765	0.407897	0.0895956	5.663e-06	Pb
2	106138385	rs56073280	G	C	0.151162	1765	0.204415	0.0455577	7.69583e-06	Pb
2	106142896	rs72821510	T	C	0.151203	1765	0.204819	0.0456036	7.54252e-06	Pb
2	160047009	rs12617786	A	G	0.442117	1765	0.16039	0.0344604	3.49508e-06	Pb
4	97776440	rs79481489	G	A	0.0391582	1765	0.444574	0.095041	3.12378e-06	Pb
5	36634417	rs187391771	A	G	0.00936463	1765	-0.84443	0.189062	8.46348e-06	Pb
6	85364776	rs2209810	A	G	0.398413	1765	0.159602	0.0331592	1.61305e-06	Pb
6	85368775	rs9444213	C	T	0.395751	1765	0.158291	0.0331277	1.91652e-06	Pb
6	85369782	rs1475431	T	A	0.395547	1765	0.158367	0.0331428	1.91553e-06	Pb
6	85370369	rs9449996	G	A	0.395547	1765	0.158367	0.0331428	1.91553e-06	Pb
6	85371011	rs9449999	G	A	0.395751	1765	0.158291	0.0331277	1.91652e-06	Pb
6	85371722	rs9362077	A	C	0.395546	1765	0.158369	0.0331429	1.91488e-06	Pb
6	85373478	rs9450001	C	T	0.396031	1765	0.159414	0.0331391	1.63519e-06	Pb
6	85373896	rs60698614	C	G	0.395683	1765	0.16044	0.0331683	1.43277e-06	Pb
8	11142970	rs3808519	C	G	0.280507	1765	0.164095	0.0366348	7.9768e-06	Pb
8	11143272	rs3808518	G	T	0.276954	1765	0.163919	0.0364469	7.32876e-06	Pb
8	11162609	rs2060465	T	C	0.272797	1765	0.164155	0.036881	9.08865e-06	Pb
9	106852417	rs10991100	A	C	0.0685584	1765	-0.301363	0.0652545	4.15197e-06	Pb
9	106852495	rs10991101	T	A	0.0691244	1765	-0.293467	0.0650434	6.85376e-06	Pb
9	106858851	rs12236470	G	T	0.0685037	1765	-0.298297	0.0653242	5.30798e-06	Pb
11	64972354	rs2271450	T	A	0.427706	1765	-0.149117	0.0335479	9.34511e-06	Pb
14	24282871	rs61977565	A	G	0.381373	1765	-0.153943	0.0339985	6.35843e-06	Pb
14	24283433	rs9944082	T	C	0.38301	1765	-0.153411	0.0337857	5.98921e-06	Pb
14	24283457	rs9944011	C	T	0.383285	1765	-0.154277	0.0337855	5.30892e-06	Pb
14	24283931	rs61977566	G	A	0.381008	1765	-0.153841	0.0339953	6.43515e-06	Pb
14	24284199	rs11622231	C	A	0.383004	1765	-0.153143	0.0338168	6.33863e-06	Pb
14	24284692	rs11626721	T	C	0.383003	1765	-0.153139	0.0338168	6.34225e-06	Pb
14	24285113	rs61977567	G	T	0.380979	1765	-0.153831	0.0339957	6.44617e-06	Pb
14	24286240	rs61977568	G	A	0.380977	1765	-0.153845	0.033996	6.43498e-06	Pb
14	24286304	rs7158396	A	G	0.383003	1765	-0.153139	0.0338168	6.34225e-06	Pb
14	24287575	rs74038888	C	G	0.380855	1765	-0.154031	0.0340031	6.30008e-06	Pb
14	24288347	rs11628204	C	T	0.38192	1765	-0.152783	0.0340242	7.57293e-06	Pb
14	24288790	rs8012390	A	G	0.380855	1765	-0.154031	0.0340031	6.30008e-06	Pb
14	24289036	rs8016608	A	G	0.38099	1765	-0.153901	0.03401	6.44083e-06	Pb
14	24291749	rs58782010	G	A	0.379555	1765	-0.155484	0.0339929	5.12062e-06	Pb
14	24292941	rs12101120	C	T	0.381601	1765	-0.154837	0.0338117	4.9928e-06	Pb
14	24293102	rs12101124	A	T	0.379555	1765	-0.155484	0.0339929	5.12062e-06	Pb
14	24293153	rs12101127	C	T	0.380304	1765	-0.155658	0.0340279	5.11107e-06	Pb
14	24293188	rs12101131	A	T	0.380304	1765	-0.155658	0.0340279	5.11107e-06	Pb
14	24294119	rs57504535	C	T	0.379214	1765	-0.155451	0.034031	5.2705e-06	Pb
14	24295416	rs61977573	C	T	0.379318	1765	-0.155409	0.0340354	5.31591e-06	Pb
14	24295680	rs11620711	G	A	0.379214	1765	-0.155451	0.034031	5.2705e-06	Pb
14	24297472	rs11627165	T	G	0.378485	1765	-0.154184	0.0341246	6.65257e-06	Pb
14	24297563	rs11627432	G	C	0.378485	1765	-0.154184	0.0341246	6.65257e-06	Pb
14	24297628	rs11623211	T	A	0.378485	1765	-0.154184	0.0341246	6.65257e-06	Pb
14	97525540	rs737252	G	C	0.365659	1765	0.168253	0.0362849	3.79717e-06	Pb
14	97526928	rs2887641	T	C	0.366625	1765	0.172023	0.035345	1.2352e-06	Pb
15	69175971	rs2415030	C	T	0.415844	1765	-0.168437	0.0357035	2.57502e-06	Pb
16	77068043	rs76254124	G	A	0.0891324	1765	-0.286592	0.0587425	1.16432e-06	Pb
16	77079989	rs78602238	G	A	0.088701	1765	-0.287596	0.0576206	6.59764e-07	Pb
16	77095044	rs11647352	A	G	0.0884795	1765	-0.277057	0.0573493	1.47683e-06	Pb
16	77119543	rs11639885	A	G	0.0880768	1765	-0.297024	0.0589039	5.07078e-07	Pb
16	86664304	rs300021	G	A	0.401018	1765	0.154851	0.0347142	8.68815e-06	Pb
2	134295487	rs1432288	T	G	0.294662	1795	-0.169747	0.0370279	4.87239e-06	Rb
2	152243511	rs11680748	G	T	0.408124	1795	0.151786	0.033906	8.06308e-06	Rb
3	194480258	rs111608980	A	G	0.0138333	1795	0.713968	0.1493	1.87753e-06	Rb
3	194480568	rs6784280	G	A	0.0139047	1795	0.714411	0.149173	1.81361e-06	Rb
3	194482418	rs73079346	G	A	0.0129867	1795	0.698508	0.152972	5.30588e-06	Rb
3	194482455	rs73079348	A	G	0.0129867	1795	0.698508	0.152972	5.30588e-06	Rb
3	194482555	rs7636073	G	A	0.0139845	1795	0.712182	0.148183	1.66829e-06	Rb
3	194484943	rs112564693	C	T	0.0127822	1795	0.69345	0.150982	4.67758e-06	Rb
3	194486994	rs61273049	A	G	0.013446	1795	0.691412	0.142933	1.42952e-06	Rb
3	194495305	rs113189111	T	G	0.0129184	1795	0.677943	0.147238	4.42986e-06	Rb
3	194495863	rs73081329	C	T	0.0128303	1795	0.684714	0.14828	4.15818e-06	Rb
5	104115544	rs10065118	T	C	0.255789	1795	0.16694	0.0370455	7.02462e-06	Rb
5	104121124	rs4452537	T	A	0.276355	1795	0.170735	0.0366837	3.49226e-06	Rb
5	104122193	rs12189484	C	A	0.286172	1795	0.161778	0.0359769	7.34701e-06	Rb
5	104123360	rs6865855	T	G	0.28329	1795	0.160645	0.0356771	7.14351e-06	Rb
5	104124110	rs13185355	T	A	0.283287	1795	0.160646	0.035677	7.14268e-06	Rb
5	104125893	rs10054555	C	T	0.235097	1795	0.172499	0.0379748	5.93415e-06	Rb
5	104125943	rs10075279	T	C	0.235097	1795	0.172498	0.0379748	5.93467e-06	Rb
5	104126325	rs11242538	C	T	0.234841	1795	0.171762	0.0379827	6.52661e-06	Rb
5	104128322	rs12186435	T	C	0.233756	1795	0.171391	0.0379933	6.8716e-06	Rb
5	104128651	rs13154592	G	T	0.283264	1795	0.159777	0.0357404	8.29703e-06	Rb
5	104171075	rs4362917	A	G	0.278474	1795	0.159091	0.035751	9.12075e-06	Rb
5	104216794	rs74655903	T	C	0.241569	1795	0.169298	0.0376039	7.1634e-06	Rb
5	104217861	rs112149838	G	A	0.241557	1795	0.169297	0.0376035	7.16313e-06	Rb
5	104218599	rs111439455	G	T	0.227689	1795	0.181303	0.0394382	4.58492e-06	Rb
5	104219759	rs76579305	C	T	0.24135	1795	0.169248	0.0376162	7.25768e-06	Rb
6	37721636	rs191413772	T	C	0.0599767	1795	-0.366493	0.08166	7.6489e-06	Rb
6	37722319	rs36037415	G	A	0.0636276	1795	-0.341715	0.0729223	2.99746e-06	Rb
6	37723353	rs10947698	A	G	0.0639489	1795	-0.321009	0.0673191	2.00748e-06	Rb
8	104077522	rs2454029	T	C	0.130552	1795	0.233653	0.0498634	2.99968e-06	Rb
9	27178473	rs572726	T	C	0.35113	1795	0.157336	0.0351953	8.30183e-06	Rb
10	102365054	rs113762768	A	G	0.0469654	1795	-0.366274	0.0807792	6.16623e-06	Rb
15	96666182	rs148754630	C	G	0.0638557	1795	0.344971	0.0711713	1.36198e-06	Rb
18	23918945	rs1676988	C	A	0.0365924	1795	-0.442074	0.0994617	9.34604e-06	Rb
21	39119418	rs743292	G	A	0.416507	1795	-0.150255	0.0329897	5.60475e-06	Rb
2	233930978	rs74444807	G	C	0.0228005	1799	-0.555692	0.125096	9.45445e-06	Se
6	17760365	rs12212501	G	A	0.229243	1799	0.167405	0.0371259	6.93402e-06	Se
6	51172197	rs150284866	T	G	0.0493531	1799	-0.364425	0.0783063	3.4984e-06	Se
7	155963620	rs67455869	T	C	0.326482	1799	0.162223	0.0360662	7.30483e-06	Se
7	155964676	rs1735009	G	C	0.355786	1799	0.164272	0.0363153	6.48366e-06	Se
8	103972511	rs2460222	A	G	0.405776	1799	-0.142878	0.0321519	9.37958e-06	Se
8	108689724	rs199591346	A	C	0.381601	1799	0.158398	0.0357457	9.93856e-06	Se
8	139417789	rs7842322	C	T	0.161701	1799	0.189629	0.042637	9.2228e-06	Se
8	139417797	rs7820876	T	C	0.161701	1799	0.189629	0.042637	9.2228e-06	Se
9	81957322	rs4877486	A	G	0.116583	1799	0.244222	0.0510675	1.87509e-06	Se
9	81957986	rs12551670	A	C	0.109369	1799	0.242555	0.0507854	1.93374e-06	Se
9	81958890	rs12002585	C	T	0.109831	1799	0.243425	0.0506463	1.66576e-06	Se
9	81963332	rs4877490	T	C	0.109932	1799	0.235035	0.050024	2.82239e-06	Se
10	63697616	rs2893880	C	G	0.39568	1799	0.170682	0.0345557	8.5724e-07	Se
15	48990589	rs7175415	C	T	0.441851	1799	-0.160714	0.0321072	6.11954e-07	Se
15	95597253	rs11636533	G	C	0.221975	1799	-0.17359	0.0391235	9.68078e-06	Se
15	95599379	rs2168791	G	A	0.208556	1799	-0.173471	0.0385224	7.13003e-06	Se
15	95625063	rs12148426	T	G	0.228987	1799	-0.169404	0.0378115	7.92979e-06	Se
15	95625739	rs73457984	G	C	0.232997	1799	-0.172492	0.0374291	4.34357e-06	Se
15	95626208	rs12148542	T	C	0.228987	1799	-0.169404	0.0378115	7.92979e-06	Se
15	95628444	rs60937433	G	A	0.229036	1799	-0.169515	0.037814	7.83302e-06	Se
15	95631449	rs2125177	G	A	0.232252	1799	-0.175812	0.0374072	2.80179e-06	Se
15	95631468	rs2125178	A	C	0.232659	1799	-0.175451	0.0374192	2.95721e-06	Se
15	95631495	rs2125179	C	T	0.234322	1799	-0.173858	0.037078	2.95428e-06	Se
15	95631577	rs2125180	T	C	0.232252	1799	-0.175812	0.0374072	2.80179e-06	Se
15	95632530	rs73459914	A	G	0.232245	1799	-0.175769	0.037408	2.81877e-06	Se
15	95632872	rs79624089	G	C	0.231683	1799	-0.174104	0.0374198	3.51735e-06	Se
15	95632930	rs73459915	C	T	0.231683	1799	-0.174104	0.0374198	3.51735e-06	Se
15	95633183	rs78679504	C	G	0.229472	1799	-0.178323	0.0377151	2.4435e-06	Se
15	95633474	rs11073416	G	A	0.233779	1799	-0.171967	0.0370872	3.79542e-06	Se
19	51526662	rs2739436	G	A	0.262762	1799	0.168372	0.0379453	9.67012e-06	Se
20	3475411	rs75832308	A	G	0.0726728	1799	-0.297146	0.0666332	8.73001e-06	Se
1	58896517	rs147799078	G	C	0.0114941	1793	0.648733	0.142557	5.70967e-06	Sn
1	242017731	rs2236919	A	G	0.189103	1793	-0.161576	0.036473	9.99685e-06	Sn
1	242018427	rs2526701	T	C	0.189103	1793	-0.161576	0.036473	9.99685e-06	Sn
1	242019919	rs2488472	T	C	0.188968	1793	-0.16214	0.0364796	9.34558e-06	Sn
1	242024500	rs1635512	C	T	0.188598	1793	-0.161669	0.0364514	9.76181e-06	Sn
1	242025530	rs1776135	A	G	0.188414	1793	-0.161638	0.0364407	9.7415e-06	Sn
1	242026172	rs1635511	C	T	0.18784	1793	-0.16145	0.036413	9.82302e-06	Sn
1	242038004	rs1627006	C	T	0.189439	1793	-0.162307	0.0365331	9.42999e-06	Sn
2	67296373	rs12988165	C	T	0.343677	1793	0.145468	0.0303515	1.78169e-06	Sn
2	67304329	rs35329989	T	C	0.342067	1793	0.145327	0.0303604	1.83558e-06	Sn
2	67305271	rs1921270	C	G	0.339409	1793	0.144862	0.0301913	1.73546e-06	Sn
2	67307108	rs1921273	C	G	0.340662	1793	0.149372	0.030392	9.70339e-07	Sn
2	67307112	rs1921274	A	T	0.340662	1793	0.149372	0.030392	9.70339e-07	Sn
2	67311873	rs13007803	C	G	0.370218	1793	0.156132	0.0320431	1.19938e-06	Sn
2	67312459	rs1921275	G	A	0.352124	1793	0.136216	0.0301435	6.62525e-06	Sn
2	67316586	rs7582001	C	T	0.349508	1793	0.137114	0.0303232	6.53866e-06	Sn
2	67327363	rs12472766	A	G	0.337301	1793	0.137608	0.030202	5.56145e-06	Sn
3	100759819	rs1463187	G	A	0.0756979	1793	-0.239529	0.0532697	7.3534e-06	Sn
3	100762386	rs2713753	T	A	0.0758594	1793	-0.238496	0.0531264	7.60786e-06	Sn
3	100767490	rs2595886	A	C	0.0723018	1793	-0.266816	0.0559707	2.0215e-06	Sn
5	112418965	rs72803229	G	A	0.021793	1793	0.429006	0.0967836	9.87795e-06	Sn
5	112429486	rs72803236	G	A	0.0217632	1793	0.432291	0.0966908	8.28287e-06	Sn
5	112431868	rs72803239	T	A	0.0217702	1793	0.43303	0.0966718	7.96264e-06	Sn
5	112434519	rs3890740	T	G	0.0223971	1793	0.430063	0.0963855	8.63267e-06	Sn
5	168720206	rs116202444	G	A	0.0702281	1793	0.247628	0.0558469	9.81341e-06	Sn
8	18333109	rs1995003	T	C	0.277465	1793	0.144905	0.0319619	6.18365e-06	Sn
8	18333200	rs1995004	T	G	0.275738	1793	0.145632	0.0321585	6.33306e-06	Sn
8	18333210	rs1995005	T	C	0.277469	1793	0.144904	0.0319614	6.18204e-06	Sn
8	18338770	rs28430741	A	T	0.279166	1793	0.145561	0.0321225	6.24841e-06	Sn
8	90953572	rs7830738	T	C	0.168047	1793	0.170065	0.0381262	8.6862e-06	Sn
10	50843729	rs2177369	A	G	0.195292	1793	0.164339	0.0364851	7.09357e-06	Sn
10	50843857	rs2889758	C	T	0.195672	1793	0.161998	0.0364817	9.52603e-06	Sn
10	50849342	rs1917818	G	T	0.197159	1793	0.158633	0.0354697	8.22564e-06	Sn
10	50850163	rs3793792	A	G	0.19717	1793	0.158607	0.0354705	8.25824e-06	Sn
2	19766371	rs4536611	T	C	0.036753	1797	0.442983	0.0919759	1.5863e-06	Sr
2	21847562	rs17680118	C	T	0.0405249	1797	-0.408497	0.0834001	1.05559e-06	Sr
2	21847695	rs72896298	G	A	0.040571	1797	-0.409779	0.0834203	9.82954e-07	Sr
2	21847711	rs77761503	G	C	0.0406913	1797	-0.409905	0.0834327	9.79131e-07	Sr
2	21847727	rs112072884	T	C	0.0415177	1797	-0.409461	0.0835176	1.03118e-06	Sr
2	21848629	rs72896300	A	C	0.0404692	1797	-0.412678	0.0835206	8.49963e-07	Sr
2	21848680	rs137926786	T	C	0.0404692	1797	-0.412678	0.0835206	8.49963e-07	Sr
2	21848682	rs11897623	C	T	0.0443589	1797	-0.427091	0.0789949	7.29203e-08	Sr
2	21848737	rs111678898	G	C	0.0405391	1797	-0.412693	0.083526	8.5056e-07	Sr
2	21849671	rs17680142	A	G	0.0395517	1797	-0.422867	0.0854432	8.15928e-07	Sr
2	21850265	rs111601585	T	C	0.0394865	1797	-0.422275	0.0854655	8.50579e-07	Sr
2	21850896	rs72898207	T	C	0.0395514	1797	-0.422872	0.0854432	8.15699e-07	Sr
2	21854073	rs72898211	C	A	0.0398306	1797	-0.420027	0.0850211	8.53241e-07	Sr
2	21855017	rs72898213	G	T	0.04386	1797	-0.43443	0.0804935	7.6812e-08	Sr
2	21855226	rs72898216	G	T	0.042925	1797	-0.414326	0.0847577	1.10812e-06	Sr
3	82911355	rs1809824	G	A	0.252498	1797	0.157177	0.0354145	9.62627e-06	Sr
4	15768518	rs145046785	A	G	0.0366731	1797	0.416456	0.090705	4.71278e-06	Sr
5	39534508	rs2962476	C	T	0.135336	1797	0.215558	0.0458961	2.84721e-06	Sr
5	39549178	rs2962482	A	G	0.135504	1797	0.209065	0.0457928	5.32555e-06	Sr
5	39553648	rs2939323	C	A	0.134734	1797	0.215616	0.0459922	2.96731e-06	Sr
5	141463510	rs6580219	G	A	0.27794	1797	0.16384	0.0353671	3.87393e-06	Sr
5	141467856	rs12655443	A	C	0.295921	1797	0.150038	0.0338308	9.77219e-06	Sr
5	141480209	rs62384603	A	C	0.183581	1797	0.175796	0.0395123	9.15477e-06	Sr
5	141487979	rs28372841	C	T	0.181916	1797	0.178397	0.0394399	6.49114e-06	Sr
5	141488364	rs3761759	C	G	0.181916	1797	0.178397	0.0394399	6.49114e-06	Sr
5	141488807	rs55865281	A	G	0.181603	1797	0.178122	0.0395531	7.12253e-06	Sr
5	141492061	rs72799903	A	G	0.182123	1797	0.17651	0.0394418	8.11738e-06	Sr
5	141497239	rs17208670	T	C	0.181843	1797	0.178656	0.039446	6.31606e-06	Sr
5	141497994	rs12657589	G	A	0.182058	1797	0.176499	0.0394342	8.09531e-06	Sr
5	141499448	rs11745474	G	C	0.182097	1797	0.176477	0.0394225	8.06633e-06	Sr
5	141503629	rs17208684	A	C	0.18197	1797	0.178211	0.0394145	6.54598e-06	Sr
5	141504486	rs1812942	C	G	0.18192	1797	0.178213	0.0394262	6.58568e-06	Sr
5	141504621	rs1812941	G	A	0.182241	1797	0.175806	0.0394228	8.72797e-06	Sr
5	141508649	rs56242584	C	T	0.182221	1797	0.175829	0.0394254	8.71665e-06	Sr
5	141508655	rs55976518	T	G	0.18192	1797	0.178211	0.0394263	6.58779e-06	Sr
5	141509381	rs56183589	A	C	0.182199	1797	0.176006	0.0394196	8.51182e-06	Sr
5	141510896	rs56025023	A	G	0.182198	1797	0.176007	0.0394197	8.51092e-06	Sr
5	141519606	rs62381977	A	C	0.182204	1797	0.17597	0.0394199	8.54887e-06	Sr
5	141521431	5:141521431:C:T	T	C	0.182292	1797	0.17592	0.0394252	8.62301e-06	Sr
5	141521495	rs62381979	A	T	0.182352	1797	0.174723	0.0394269	9.92423e-06	Sr
5	141529977	rs2244989	C	G	0.182254	1797	0.17596	0.0394086	8.50816e-06	Sr
5	141533514	rs8378	A	C	0.182248	1797	0.176008	0.0394078	8.45774e-06	Sr
5	141538060	rs249680	G	A	0.182248	1797	0.176008	0.0394078	8.45774e-06	Sr
5	141538862	rs4912808	T	A	0.351132	1797	0.159332	0.0353508	6.99731e-06	Sr
5	141538869	rs1062140	C	A	0.182548	1797	0.1752	0.0394395	9.44939e-06	Sr
5	141539272	rs249678	G	C	0.182603	1797	0.175212	0.0394279	9.38053e-06	Sr
5	153446726	rs147790774	C	T	0.0433336	1797	0.371599	0.0816813	5.74376e-06	Sr
6	85104082	rs4707043	T	C	0.295669	1797	-0.149669	0.0332489	7.18523e-06	Sr
6	85106994	rs4707045	A	G	0.29573	1797	-0.149591	0.0332495	7.26772e-06	Sr
6	85107334	rs4707046	T	C	0.289737	1797	-0.159387	0.0336196	2.29699e-06	Sr
6	85107468	rs4707047	T	C	0.286589	1797	-0.158872	0.0334717	2.23549e-06	Sr
6	85107756	rs9362046	A	C	0.295214	1797	-0.1527	0.0332791	4.77684e-06	Sr
6	85108454	rs2023384	A	T	0.298418	1797	-0.153048	0.0334298	5.01448e-06	Sr
6	85108984	6:85108984:C:G	C	G	0.295165	1797	-0.152704	0.0332816	4.78209e-06	Sr
6	85109390	rs2223794	C	G	0.295215	1797	-0.152699	0.033279	4.77766e-06	Sr
6	85109688	rs2206985	G	A	0.295492	1797	-0.152129	0.0332411	5.05432e-06	Sr
6	85109846	rs9359589	C	G	0.295492	1797	-0.152129	0.0332411	5.05438e-06	Sr
6	140314423	rs74696940	G	T	0.0524279	1797	0.391614	0.0826745	2.34291e-06	Sr
8	9918481	8:9918481:A:T	T	A	0.0481693	1797	0.383963	0.0836165	4.69889e-06	Sr
10	25786908	rs11014579	G	A	0.243424	1797	0.170995	0.0362031	2.50332e-06	Sr
10	25788433	rs7090929	C	A	0.239603	1797	0.178293	0.0364923	1.12251e-06	Sr
13	56259474	rs187495609	C	T	0.0160153	1797	-0.60435	0.134165	7.08443e-06	Sr
13	56278093	rs573640463	T	G	0.014566	1797	-0.650248	0.144465	7.19896e-06	Sr
17	78865546	rs2289764	C	T	0.236811	1797	0.170767	0.0362545	2.66603e-06	Sr
17	78865630	rs2289765	G	A	0.251449	1797	0.185519	0.0354054	1.79817e-07	Sr
17	78865824	rs2289766	G	A	0.272037	1797	0.174029	0.0344671	4.8919e-07	Sr
17	78865950	rs8064817	T	C	0.266467	1797	0.175421	0.0350491	6.13792e-07	Sr
17	78865999	rs11868966	C	A	0.253201	1797	0.182562	0.035538	3.09624e-07	Sr
17	78866410	rs8069822	G	A	0.271899	1797	0.177889	0.0349611	3.99617e-07	Sr
17	78867041	rs2333987	T	C	0.267744	1797	0.176647	0.0350731	5.22017e-07	Sr
17	78867061	rs2333986	T	C	0.268505	1797	0.176564	0.0351025	5.39975e-07	Sr
17	78867123	rs2077148	T	C	0.260878	1797	0.173272	0.0358116	1.42147e-06	Sr
17	78867242	rs2333985	G	A	0.270242	1797	0.175905	0.0348806	5.04764e-07	Sr
17	78867377	rs2333984	G	A	0.232682	1797	0.179886	0.0366194	9.82494e-07	Sr
17	78867733	rs3751943	G	A	0.270087	1797	0.176122	0.03487	4.84968e-07	Sr
17	78867822	rs17848656	T	C	0.266857	1797	0.17604	0.0350635	5.66612e-07	Sr
17	78867885	rs55929430	C	T	0.269673	1797	0.176908	0.0348627	4.29236e-07	Sr
17	78867906	rs55880615	A	G	0.259614	1797	0.175369	0.0355385	8.77926e-07	Sr
17	78867951	rs55777744	C	G	0.269673	1797	0.176908	0.0348627	4.29236e-07	Sr
17	78868185	rs7219554	G	A	0.270107	1797	0.175715	0.0349301	5.38579e-07	Sr
17	78868442	rs7503014	T	C	0.247772	1797	0.17894	0.0367818	1.24592e-06	Sr
17	78868450	rs6565486	A	C	0.247772	1797	0.17894	0.0367818	1.24592e-06	Sr
17	78868493	rs7503016	T	C	0.284767	1797	0.176551	0.0350528	5.21487e-07	Sr
17	78869374	rs4969289	G	A	0.313824	1797	0.174526	0.034255	3.85898e-07	Sr
17	78869413	rs7502932	G	A	0.289205	1797	0.174607	0.0351836	7.61359e-07	Sr
17	78869492	rs7502953	G	A	0.288852	1797	0.173271	0.0351783	9.19312e-07	Sr
17	78869689	rs11150756	A	G	0.27239	1797	0.180095	0.0357942	5.35989e-07	Sr
17	78869717	rs7503238	A	G	0.288751	1797	0.173275	0.0351715	9.14417e-07	Sr
17	78869874	rs12948455	A	T	0.287708	1797	0.173703	0.0352923	9.36473e-07	Sr
17	78869992	rs59698542	G	A	0.288751	1797	0.173275	0.0351715	9.14417e-07	Sr
17	78870002	rs58504207	G	T	0.288751	1797	0.173275	0.0351715	9.14417e-07	Sr
17	78870054	rs61259441	G	A	0.288751	1797	0.173275	0.0351715	9.14417e-07	Sr
17	78870160	rs56821198	A	G	0.272601	1797	0.179932	0.035802	5.5182e-07	Sr
17	78870179	rs111792902	G	A	0.288961	1797	0.173123	0.0351797	9.39965e-07	Sr
17	78870187	rs111731230	G	A	0.288753	1797	0.173282	0.0351717	9.13611e-07	Sr
17	78870244	rs544868380	A	G	0.289107	1797	0.172596	0.0351907	1.02143e-06	Sr
17	78870245	rs75789594	T	C	0.27798	1797	0.176112	0.0359926	1.08253e-06	Sr
17	78870248	rs112300010	C	T	0.302612	1797	0.169414	0.035547	2.03243e-06	Sr
17	78870288	rs149451655	A	G	0.289414	1797	0.174929	0.0351924	7.31405e-07	Sr
17	78870290	rs143856920	C	T	0.289414	1797	0.174929	0.0351924	7.31405e-07	Sr
17	78870296	rs112661218	A	C	0.291459	1797	0.171357	0.0352452	1.2651e-06	Sr
17	78870299	rs111264349	C	A	0.291459	1797	0.171357	0.0352452	1.2651e-06	Sr
17	78870364	rs77631335	A	G	0.272437	1797	0.180022	0.0357896	5.39873e-07	Sr
17	78870640	rs7210331	T	C	0.288751	1797	0.173275	0.0351715	9.14417e-07	Sr
17	78870670	rs7225506	A	G	0.288751	1797	0.173275	0.0351715	9.14417e-07	Sr
17	78870711	rs7223865	G	T	0.288751	1797	0.173275	0.0351715	9.14417e-07	Sr
17	78870874	rs6565487	G	A	0.288751	1797	0.173275	0.0351715	9.14417e-07	Sr
17	78870904	rs35955302	T	A	0.272433	1797	0.180011	0.0357894	5.40641e-07	Sr
17	78871227	rs11652900	A	G	0.288751	1797	0.173275	0.0351715	9.14417e-07	Sr
17	78871354	rs10871490	C	T	0.288751	1797	0.173278	0.0351716	9.14059e-07	Sr
17	78871585	rs4969290	T	C	0.288751	1797	0.173275	0.0351715	9.14417e-07	Sr
17	78871992	rs4969291	T	C	0.288758	1797	0.173247	0.0351712	9.17913e-07	Sr
17	78872094	rs4969292	T	C	0.287685	1797	0.173432	0.0352872	9.6994e-07	Sr
17	78872101	rs4969293	A	T	0.271317	1797	0.180602	0.0359196	5.45599e-07	Sr
17	78872102	rs4969294	T	C	0.271317	1797	0.180602	0.0359196	5.45599e-07	Sr
17	78872645	rs4969224	T	C	0.235953	1797	0.176009	0.0360301	1.12656e-06	Sr
17	78872953	rs12232521	A	G	0.274094	1797	0.166081	0.0343444	1.44046e-06	Sr
17	78873014	rs7217623	A	G	0.237722	1797	0.169879	0.0358519	2.32541e-06	Sr
17	78873297	rs4969296	A	G	0.253789	1797	0.171798	0.0366226	2.92546e-06	Sr
17	78873464	rs4969297	A	G	0.252811	1797	0.173695	0.0367623	2.48395e-06	Sr
17	78873473	rs4969298	G	T	0.28901	1797	0.170551	0.0352242	1.39739e-06	Sr
17	78873719	rs4969299	T	C	0.288573	1797	0.170073	0.0352171	1.48756e-06	Sr
17	78873750	rs7222184	C	T	0.288549	1797	0.169998	0.0350258	1.31881e-06	Sr
17	78874038	rs7223334	A	G	0.288533	1797	0.169969	0.0350244	1.32288e-06	Sr
17	78874141	rs7222906	C	T	0.252609	1797	0.172459	0.0367497	2.90071e-06	Sr
17	78874167	rs7208146	T	C	0.287278	1797	0.170661	0.0351614	1.31792e-06	Sr
17	78874350	rs7225783	G	A	0.28854	1797	0.169972	0.0350225	1.3207e-06	Sr
17	78874368	rs7208148	A	G	0.28854	1797	0.169972	0.0350225	1.3207e-06	Sr
17	78874672	rs7226292	G	A	0.28854	1797	0.169972	0.0350225	1.3207e-06	Sr
17	78874759	rs7208835	A	G	0.273441	1797	0.174774	0.0356249	1.01441e-06	Sr
17	78874800	rs7208264	C	G	0.272894	1797	0.167541	0.0342837	1.11622e-06	Sr
17	78875183	rs7213674	T	C	0.288665	1797	0.170099	0.0350327	1.30621e-06	Sr
17	78875303	rs7502391	T	C	0.254457	1797	0.171617	0.0365972	2.94941e-06	Sr
17	78875611	rs2280144	G	A	0.287536	1797	0.170668	0.0351178	1.27756e-06	Sr
17	78875620	rs2280145	G	A	0.287526	1797	0.17064	0.0351168	1.28193e-06	Sr
17	78875669	rs2280146	G	A	0.257788	1797	0.172449	0.0348887	8.4221e-07	Sr
17	78876227	rs2280147	C	T	0.312754	1797	0.165484	0.0363253	5.5778e-06	Sr
18	8766792	rs655863	T	A	0.367467	1797	-0.1475	0.0327189	6.96782e-06	Sr
18	8773704	rs775287	G	C	0.368435	1797	-0.150156	0.0322661	3.50152e-06	Sr
2	160323884	rs964176	T	C	0.250904	1796	0.169162	0.0378867	8.51178e-06	Ti
4	18160195	rs145024674	G	A	0.0241665	1796	-0.490071	0.110468	9.71105e-06	Ti
4	18160244	rs202184831	T	C	0.024169	1796	-0.489982	0.110469	9.74858e-06	Ti
4	18160249	rs569344601	A	G	0.0241665	1796	-0.490071	0.110468	9.71105e-06	Ti
4	18160322	rs149080444	C	T	0.0241665	1796	-0.490071	0.110468	9.71105e-06	Ti
4	18160449	rs141188029	G	C	0.0241665	1796	-0.490071	0.110468	9.71105e-06	Ti
4	18160458	rs146931913	T	C	0.0241665	1796	-0.490071	0.110468	9.71105e-06	Ti
4	18160469	rs187102597	T	C	0.0242197	1796	-0.489996	0.110476	9.75571e-06	Ti
4	18160511	rs137905449	C	G	0.0241665	1796	-0.490071	0.110468	9.71105e-06	Ti
4	18160518	rs141598336	T	C	0.0241665	1796	-0.490071	0.110468	9.71105e-06	Ti
4	18160613	rs150476886	C	T	0.0241665	1796	-0.490071	0.110468	9.71105e-06	Ti
4	18160627	rs138311701	G	A	0.0241665	1796	-0.490071	0.110468	9.71105e-06	Ti
4	18160663	rs149618744	A	C	0.0241665	1796	-0.490071	0.110468	9.71105e-06	Ti
4	18160749	rs140077660	G	C	0.0241665	1796	-0.490071	0.110468	9.71105e-06	Ti
4	18160887	rs182482454	A	C	0.0241787	1796	-0.489844	0.110431	9.73587e-06	Ti
4	18161154	rs371792146	A	C	0.0237038	1796	-0.499376	0.112627	9.81952e-06	Ti
4	18161155	rs374784269	T	C	0.0237376	1796	-0.499722	0.112634	9.69531e-06	Ti
4	18161287	rs191173859	G	C	0.0241665	1796	-0.490071	0.110468	9.71105e-06	Ti
4	18162149	rs75334222	T	C	0.0241665	1796	-0.490071	0.110468	9.71105e-06	Ti
4	18162171	rs78439490	C	T	0.0241665	1796	-0.490071	0.110468	9.71105e-06	Ti
4	18162671	rs144911284	T	C	0.0241665	1796	-0.490071	0.110468	9.71105e-06	Ti
4	18162903	rs149038594	G	A	0.0241665	1796	-0.490071	0.110468	9.71105e-06	Ti
4	18163776	rs145132451	C	T	0.0241665	1796	-0.490071	0.110468	9.71105e-06	Ti
4	18166483	rs139649155	C	T	0.0241665	1796	-0.490071	0.110468	9.71105e-06	Ti
4	18167849	rs116601145	G	A	0.0242917	1796	-0.490832	0.110485	9.4377e-06	Ti
4	84780468	rs17007540	A	T	0.308333	1796	0.168275	0.0358499	2.88582e-06	Ti
4	84780503	rs55856140	A	G	0.316393	1796	0.16446	0.0357432	4.49853e-06	Ti
4	84780512	rs17007542	T	C	0.31635	1796	0.164439	0.0357422	4.50799e-06	Ti
4	84782743	rs17007550	T	C	0.307781	1796	0.168921	0.0358174	2.59059e-06	Ti
4	84785101	rs6828229	G	A	0.321205	1796	0.158503	0.0349542	6.1564e-06	Ti
4	84785343	rs6850984	C	T	0.321297	1796	0.158503	0.0349585	6.17286e-06	Ti
4	84785372	rs6845816	G	A	0.321205	1796	0.158503	0.0349542	6.1564e-06	Ti
4	84786420	rs1488648	A	G	0.321198	1796	0.158495	0.0349535	6.16034e-06	Ti
4	84786916	rs1032249	T	C	0.321198	1796	0.158495	0.0349535	6.16034e-06	Ti
4	84786931	rs1032250	C	A	0.321198	1796	0.158495	0.0349535	6.16034e-06	Ti
4	84787157	rs4373154	A	G	0.321199	1796	0.158497	0.0349534	6.15833e-06	Ti
4	84787315	rs2017394	G	A	0.321567	1796	0.158499	0.0349754	6.24009e-06	Ti
4	84787364	rs1032252	C	T	0.314952	1796	0.161371	0.0348115	3.81826e-06	Ti
4	84787406	rs1032253	C	T	0.314952	1796	0.161371	0.0348115	3.81826e-06	Ti
4	84787488	rs1032254	C	T	0.323794	1796	0.156919	0.0346648	6.38646e-06	Ti
4	84788998	rs1994511	G	A	0.323782	1796	0.156811	0.0346663	6.48576e-06	Ti
4	84789023	rs1994512	T	A	0.321678	1796	0.158164	0.0348854	6.17864e-06	Ti
4	84789602	rs6825134	T	A	0.321681	1796	0.158161	0.0348851	6.18024e-06	Ti
4	84790506	rs12509573	T	C	0.32182	1796	0.156729	0.0349237	7.65828e-06	Ti
4	84791476	rs17007600	G	T	0.321523	1796	0.157315	0.0349342	7.12866e-06	Ti
4	84792011	rs72937261	A	T	0.321523	1796	0.157315	0.0349342	7.12866e-06	Ti
8	15216194	rs13253745	C	G	0.0485679	1796	0.413548	0.0891256	3.73752e-06	Ti
8	15264424	8:15264424:A:G	A	G	0.0290175	1796	0.484165	0.103066	2.83414e-06	Ti
8	15265778	rs2132135	G	A	0.0297605	1796	0.449408	0.0985509	5.45991e-06	Ti
8	15268628	rs6990315	A	G	0.0289758	1796	0.476248	0.101421	2.85959e-06	Ti
8	55444763	rs148257749	C	A	0.0174994	1796	-0.57415	0.129365	9.62602e-06	Ti
8	76650695	rs16939160	G	A	0.0553882	1796	0.320305	0.068846	3.52154e-06	Ti
8	76652311	rs140814403	T	G	0.0499576	1796	0.338655	0.0724398	3.16085e-06	Ti
8	76655725	rs16939164	A	G	0.0469322	1796	0.348843	0.0738446	2.49374e-06	Ti
8	76656357	rs72663509	A	G	0.0469238	1796	0.349067	0.0738449	2.45749e-06	Ti
8	76658553	rs16939165	G	A	0.0469096	1796	0.349395	0.0738449	2.40491e-06	Ti
8	76659967	rs72663511	C	T	0.0468673	1796	0.350464	0.07384	2.23763e-06	Ti
8	76660171	rs72663512	A	G	0.0468673	1796	0.350464	0.07384	2.23763e-06	Ti
8	76664882	rs72663514	A	G	0.0468629	1796	0.35038	0.0738465	2.25468e-06	Ti
8	76667266	rs72663518	G	A	0.0468617	1796	0.350319	0.0738494	2.2659e-06	Ti
8	76670425	rs4007372	A	G	0.0439853	1796	0.364062	0.0772383	2.62429e-06	Ti
8	76673765	rs72663524	T	A	0.0468603	1796	0.350337	0.0738513	2.26455e-06	Ti
8	76675247	rs4480101	G	A	0.0468773	1796	0.34955	0.0738404	2.37714e-06	Ti
8	76676194	rs139578423	A	G	0.0468603	1796	0.350337	0.0738513	2.26455e-06	Ti
8	76681238	rs55901395	T	G	0.0468561	1796	0.35024	0.0738582	2.28397e-06	Ti
8	76682138	rs74867922	G	A	0.0468561	1796	0.35024	0.0738582	2.28397e-06	Ti
8	76682175	rs79107415	C	G	0.0468561	1796	0.35024	0.0738582	2.28397e-06	Ti
8	76687560	rs72663527	A	C	0.0468484	1796	0.35033	0.0738689	2.278e-06	Ti
8	76699384	rs4007376	G	C	0.0479761	1796	0.34254	0.0738335	3.74991e-06	Ti
8	76777525	rs72663583	A	G	0.0976121	1796	0.241077	0.0540163	8.58706e-06	Ti
8	76781151	rs1585568	A	T	0.0762815	1796	0.279418	0.0592602	2.6038e-06	Ti
8	76783205	rs4735697	G	A	0.0762806	1796	0.279426	0.0592608	2.6028e-06	Ti
8	76783815	rs111564983	G	A	0.0762476	1796	0.27961	0.0592842	2.58708e-06	Ti
8	76784121	rs113066602	G	A	0.0762476	1796	0.27961	0.0592842	2.58708e-06	Ti
8	76787664	rs4289792	A	G	0.0762852	1796	0.279514	0.0592876	2.61091e-06	Ti
8	76794335	rs16939181	C	G	0.0762806	1796	0.279426	0.0592608	2.6028e-06	Ti
8	76799111	rs16939189	C	T	0.0762806	1796	0.279426	0.0592608	2.6028e-06	Ti
8	76800574	rs16939190	G	T	0.0762806	1796	0.279426	0.0592608	2.6028e-06	Ti
8	76802419	rs16939193	G	A	0.0762826	1796	0.279404	0.0592611	2.60777e-06	Ti
8	76804551	rs4735700	T	G	0.076559	1796	0.275283	0.0591951	3.55639e-06	Ti
8	76804661	rs4735701	A	G	0.0765255	1796	0.275469	0.0592188	3.5346e-06	Ti
8	76805645	rs4735702	A	C	0.076559	1796	0.275283	0.0591951	3.55639e-06	Ti
8	76808061	rs72665210	T	C	0.0765347	1796	0.275413	0.0592241	3.5577e-06	Ti
8	76808681	rs1381662	G	T	0.076559	1796	0.275283	0.0591951	3.55639e-06	Ti
8	76814960	rs56032762	G	A	0.0765205	1796	0.275486	0.0592221	3.53425e-06	Ti
8	76820727	rs72665223	A	G	0.0765354	1796	0.275466	0.0592209	3.53846e-06	Ti
8	76824174	rs72665234	T	A	0.0767432	1796	0.274335	0.0592047	3.85319e-06	Ti
12	126236941	rs10846974	T	G	0.473379	1796	0.146724	0.0329585	9.04439e-06	Ti
16	55105332	rs1843704	T	C	0.164415	1796	0.231925	0.0493719	2.83545e-06	Ti
16	59696502	rs16961241	A	C	0.405809	1796	0.153687	0.0335867	5.07086e-06	Ti
16	59700630	rs16961243	C	A	0.411607	1796	0.148812	0.0330644	7.2122e-06	Ti
16	59708791	rs200468592	A	T	0.410552	1796	0.14867	0.0331163	7.60354e-06	Ti
16	59711429	rs75274877	T	C	0.410669	1796	0.149883	0.0331359	6.49145e-06	Ti
16	59711976	rs78100994	A	C	0.408909	1796	0.149269	0.0332524	7.61532e-06	Ti
16	59715039	rs13335034	T	C	0.439937	1796	-0.151809	0.0334374	5.99978e-06	Ti
16	59716178	rs16961287	A	G	0.410404	1796	0.15085	0.033129	5.63615e-06	Ti
16	59718483	rs16961290	G	A	0.410794	1796	0.151194	0.0330841	5.21297e-06	Ti
16	59725056	rs9925011	T	C	0.450717	1796	-0.162921	0.0324665	5.73895e-07	Ti
16	59725203	rs9923091	A	G	0.450752	1796	-0.161802	0.0326479	7.88026e-07	Ti
16	59725279	rs9932904	C	T	0.450723	1796	-0.162921	0.0324658	5.73533e-07	Ti
16	59725768	rs16961303	G	A	0.401723	1796	0.162833	0.033045	9.09586e-07	Ti
16	59726269	rs16961306	C	G	0.401462	1796	0.161456	0.0330347	1.11315e-06	Ti
16	59727051	rs9938510	G	C	0.401552	1796	0.161551	0.0330393	1.10107e-06	Ti
16	59728563	rs9923494	C	T	0.450541	1796	-0.160893	0.0324344	7.69866e-07	Ti
16	59728623	rs9923578	C	T	0.451292	1796	-0.161428	0.032494	7.41607e-07	Ti
16	59730317	rs79355385	T	C	0.402025	1796	0.158617	0.0331699	1.87896e-06	Ti
16	59736261	rs16961318	A	C	0.412027	1796	0.15695	0.0333444	2.7091e-06	Ti
16	59748364	rs16961329	T	A	0.447384	1796	0.14283	0.0321435	9.39512e-06	Ti
16	59748615	rs12596185	C	T	0.447383	1796	0.142832	0.0321435	9.39296e-06	Ti
16	59749545	rs60676119	A	T	0.447211	1796	0.142914	0.032157	9.36339e-06	Ti
16	59750367	rs72622288	G	A	0.447217	1796	0.142938	0.0321694	9.40481e-06	Ti
16	59750722	rs72622289	G	C	0.447214	1796	0.142896	0.0321742	9.49095e-06	Ti
1	4655973	rs540572	A	C	0.207889	1800	-0.179436	0.0395885	6.21489e-06	V
1	4656536	rs531363	T	C	0.207849	1800	-0.179442	0.0395997	6.24844e-06	V
1	4656698	rs129794	A	G	0.207978	1800	-0.179378	0.0395881	6.2567e-06	V
1	4657295	rs651695	T	A	0.208894	1800	-0.182198	0.0393711	3.96408e-06	V
1	4661144	rs602244	C	T	0.207254	1800	-0.181972	0.0395887	4.5968e-06	V
1	4661639	rs604465	A	G	0.207111	1800	-0.181253	0.039596	5.02932e-06	V
1	4662408	rs537761	A	C	0.207478	1800	-0.181302	0.0395196	4.79483e-06	V
1	4662532	rs618751	A	G	0.207263	1800	-0.180762	0.0395263	5.1334e-06	V
1	4662781	rs534159	T	C	0.208171	1800	-0.186648	0.0395329	2.52603e-06	V
1	4665269	rs241243	G	A	0.207224	1800	-0.180615	0.0395234	5.21639e-06	V
1	4671411	rs164779	G	C	0.204096	1800	-0.181654	0.0397832	5.30859e-06	V
3	191213908	rs12490193	G	T	0.322026	1800	-0.159325	0.0352355	6.53745e-06	V
3	191213920	3:191213920:A:C	C	A	0.320539	1800	-0.158024	0.0356065	9.63278e-06	V
4	8622041	rs370875835	C	G	0.0348342	1800	0.459481	0.0973789	2.56106e-06	V
5	175073048	rs79070055	T	C	0.0684956	1800	-0.351476	0.0754346	3.4071e-06	V
6	85461800	rs6936473	C	T	0.254734	1800	-0.175361	0.0374829	3.10846e-06	V
7	135336264	rs12531468	G	T	0.175187	1800	0.190495	0.042798	9.07517e-06	V
7	135336457	rs12539127	T	C	0.174529	1800	0.191296	0.0429532	8.96868e-06	V
7	135336622	rs58418847	T	A	0.174537	1800	0.191282	0.0429538	8.98434e-06	V
7	135351310	rs59543286	C	A	0.163253	1800	0.197514	0.0440167	7.67522e-06	V
7	135355710	rs73721678	G	T	0.163877	1800	0.195403	0.0439056	9.09534e-06	V
7	135360029	rs59400686	G	A	0.163791	1800	0.195384	0.0439268	9.20373e-06	V
8	72429909	rs61097563	C	T	0.438739	1800	-0.15441	0.0337261	5.01016e-06	V
8	72429988	rs58888646	G	A	0.438682	1800	-0.154427	0.0337228	4.98802e-06	V
8	72433209	rs73293194	A	T	0.438813	1800	-0.153131	0.0335863	5.48072e-06	V
8	72434084	rs12544141	A	T	0.436703	1800	-0.150768	0.0336251	7.79952e-06	V
8	72443246	rs1895674	G	T	0.429445	1800	-0.151072	0.0332176	5.78199e-06	V
8	72447172	rs6472592	T	C	0.436592	1800	-0.154071	0.0332091	3.74836e-06	V
8	72456571	rs7826437	C	T	0.435435	1800	-0.153742	0.0331762	3.84451e-06	V
8	72461848	rs11996032	C	T	0.412502	1800	-0.164323	0.0335449	1.05251e-06	V
8	72462826	rs62508480	A	G	0.41164	1800	-0.164024	0.0335255	1.08515e-06	V
8	72463034	rs12549728	G	T	0.41164	1800	-0.164024	0.0335255	1.08515e-06	V
8	72464847	rs62508525	G	C	0.410209	1800	-0.16853	0.0334626	5.22386e-07	V
8	72465880	rs2113719	A	G	0.41021	1800	-0.168532	0.0334626	5.22237e-07	V
8	72466728	rs732298	A	T	0.410586	1800	-0.168552	0.0334153	5.01825e-07	V
8	72468670	rs16937647	T	G	0.398079	1800	-0.169662	0.0336218	4.96623e-07	V
8	72473729	rs10504510	C	G	0.410833	1800	-0.169529	0.0333726	4.17157e-07	V
8	72473996	rs10957556	A	T	0.410834	1800	-0.16953	0.0333725	4.17088e-07	V
8	72480444	rs16937662	A	G	0.411111	1800	-0.16927	0.0333872	4.39305e-07	V
8	72480460	rs16937664	T	C	0.411111	1800	-0.16927	0.0333872	4.39337e-07	V
8	72484519	rs59354633	A	G	0.410687	1800	-0.169449	0.0334225	4.39345e-07	V
8	72488774	rs972738	G	A	0.41138	1800	-0.16996	0.0334005	3.98816e-07	V
8	72492238	rs12549058	G	T	0.410507	1800	-0.170033	0.0334952	4.24935e-07	V
8	72492249	rs35727416	T	A	0.408527	1800	-0.16972	0.0336379	4.9843e-07	V
8	72492629	rs62508531	A	G	0.410732	1800	-0.169872	0.033453	4.21457e-07	V
8	72494284	rs62508534	T	C	0.410732	1800	-0.169872	0.033453	4.21457e-07	V
8	72498846	rs148481534	T	A	0.409953	1800	-0.169409	0.0334731	4.59951e-07	V
8	72499840	rs202053146	T	G	0.410008	1800	-0.169349	0.0334771	4.65644e-07	V
8	72517499	rs16937689	T	C	0.4088	1800	-0.165282	0.0333489	7.87197e-07	V
8	72517577	rs58144993	A	G	0.408666	1800	-0.165578	0.0333873	7.74629e-07	V
8	72519949	rs4737321	T	A	0.409782	1800	-0.166086	0.033359	7.01708e-07	V
8	72520286	rs4236989	G	A	0.409519	1800	-0.166051	0.0333758	7.14583e-07	V
8	72521887	rs4738144	T	C	0.409974	1800	-0.163287	0.0333272	1.04774e-06	V
8	72523647	rs7016612	A	G	0.41	1800	-0.163144	0.033288	1.04001e-06	V
8	72524159	rs1424869	T	C	0.41	1800	-0.163143	0.033288	1.04008e-06	V
8	72524624	rs73309928	C	T	0.409993	1800	-0.16324	0.0333283	1.05596e-06	V
8	72525305	rs12541255	C	T	0.41	1800	-0.163143	0.033288	1.04008e-06	V
8	72526166	rs73309936	G	T	0.409776	1800	-0.163189	0.0333073	1.04768e-06	V
8	72526723	rs12549806	T	C	0.409992	1800	-0.163148	0.033288	1.03943e-06	V
8	72527179	rs16937719	T	C	0.41	1800	-0.163143	0.033288	1.04008e-06	V
8	72527288	rs16937726	G	C	0.409996	1800	-0.163164	0.0332885	1.03725e-06	V
8	72527854	rs61689705	G	T	0.411234	1800	-0.165437	0.0333437	7.65833e-07	V
8	72530283	rs12541041	A	T	0.410203	1800	-0.162133	0.0332866	1.20949e-06	V
8	72530375	rs12548347	T	C	0.410202	1800	-0.162126	0.0332865	1.21074e-06	V
8	72530404	rs12548349	T	C	0.410245	1800	-0.16197	0.0332869	1.23989e-06	V
8	72530703	rs1035669	T	C	0.406927	1800	-0.163582	0.0334907	1.13022e-06	V
8	72531009	rs1035670	G	C	0.407704	1800	-0.161433	0.0336695	1.76505e-06	V
8	138628230	rs11166737	T	C	0.231691	1800	-0.19797	0.0440239	7.33958e-06	V
8	138628314	rs11166738	C	T	0.232603	1800	-0.196176	0.0437951	7.95974e-06	V
8	138628788	rs10086020	C	T	0.228355	1800	-0.202971	0.0439765	4.20255e-06	V
8	138630693	rs67404905	C	G	0.201261	1800	-0.205941	0.0431371	1.95234e-06	V
12	130743650	rs10437804	G	A	0.274246	1800	-0.161655	0.0359939	7.53629e-06	V
14	20397969	rs8022602	A	C	0.0906171	1800	-0.276028	0.0585964	2.66007e-06	V
16	9471681	rs249287	G	T	0.365263	1800	0.165141	0.0353957	3.30669e-06	V
17	52655010	rs2083833	T	C	0.233809	1800	0.190899	0.0414735	4.46044e-06	V
21	24174515	rs7282078	C	T	0.301279	1800	-0.188658	0.0390438	1.46771e-06	V
1	211816207	rs79379990	C	G	0.177674	1798	-0.19489	0.0428038	5.64413e-06	Zn
1	211816905	rs79142872	T	C	0.175458	1798	-0.194405	0.0431951	7.21334e-06	Zn
1	211817232	rs79776404	A	G	0.177378	1798	-0.197444	0.0428404	4.3372e-06	Zn
1	211819223	rs115230457	A	G	0.177091	1798	-0.204629	0.0429555	2.05413e-06	Zn
1	211820838	rs74704885	A	G	0.177091	1798	-0.204629	0.0429555	2.05413e-06	Zn
1	211820923	rs58138725	G	A	0.177091	1798	-0.204629	0.0429555	2.05413e-06	Zn
1	211822125	rs142825180	T	C	0.177566	1798	-0.204288	0.0429755	2.15883e-06	Zn
1	211823748	rs79142685	C	T	0.174927	1798	-0.214357	0.0431358	7.36208e-07	Zn
3	68928970	rs12495731	C	A	0.445639	1798	-0.147752	0.0321885	4.73754e-06	Zn
3	68931612	rs6773812	C	T	0.478303	1798	-0.158054	0.032062	9.00324e-07	Zn
3	68934434	rs4855535	T	G	0.475077	1798	-0.155574	0.0319144	1.1864e-06	Zn
3	68944796	rs902248	C	A	0.480406	1798	-0.152222	0.0318616	1.91923e-06	Zn
3	68945153	rs60743220	T	C	0.480059	1798	-0.154372	0.0319241	1.4416e-06	Zn
3	68945221	rs2087514	T	C	0.385258	1798	-0.159677	0.0331152	1.54301e-06	Zn
3	68945318	rs2101547	G	A	0.478845	1798	-0.153271	0.0318403	1.60644e-06	Zn
3	68945400	rs2101548	A	C	0.478907	1798	-0.153451	0.0318465	1.56921e-06	Zn
3	68945717	rs73110528	A	G	0.48027	1798	-0.154312	0.0319219	1.4526e-06	Zn
3	68945812	rs17048128	G	A	0.479435	1798	-0.154259	0.0318386	1.37549e-06	Zn
3	68946256	rs138293954	T	C	0.479798	1798	-0.154752	0.031954	1.38975e-06	Zn
3	68946313	rs144312271	A	C	0.480287	1798	-0.155467	0.0319473	1.23699e-06	Zn
3	68946321	rs139577802	G	A	0.480306	1798	-0.155488	0.0319459	1.23149e-06	Zn
3	68946396	rs73093119	G	A	0.480466	1798	-0.156296	0.0320419	1.16779e-06	Zn
3	68946691	rs140283112	C	T	0.480637	1798	-0.156999	0.0320361	1.04155e-06	Zn
3	68947109	rs12635949	T	C	0.38489	1798	-0.159232	0.0331838	1.73201e-06	Zn
3	68947280	rs57205000	A	G	0.4803	1798	-0.1561	0.032068	1.22811e-06	Zn
3	68947641	rs12490398	C	T	0.480299	1798	-0.156098	0.032068	1.22852e-06	Zn
3	68949275	rs2314313	C	T	0.48026	1798	-0.156189	0.0320698	1.21295e-06	Zn
3	68949489	rs4546155	T	A	0.385816	1798	-0.159875	0.0334661	1.92271e-06	Zn
3	68951580	rs73093128	A	G	0.47864	1798	-0.159038	0.0324867	1.06911e-06	Zn
3	81979898	rs9838680	C	G	0.126199	1798	-0.23267	0.0518652	7.7191e-06	Zn
3	81979899	rs9838681	C	G	0.125731	1798	-0.232582	0.0518972	7.88032e-06	Zn
3	81980402	rs1851919	C	T	0.11569	1798	-0.232561	0.0513978	6.44661e-06	Zn
3	81980557	rs1851918	G	A	0.165752	1798	-0.205558	0.0434566	2.41968e-06	Zn
3	81982936	rs9817070	A	G	0.166018	1798	-0.20675	0.0434329	2.08985e-06	Zn
3	81983550	rs9859613	C	T	0.114303	1798	-0.233001	0.0513011	5.95079e-06	Zn
3	81984281	rs9309882	G	A	0.114294	1798	-0.232949	0.0513001	5.97659e-06	Zn
3	81984643	rs7430321	A	C	0.115811	1798	-0.234315	0.0513864	5.46714e-06	Zn
3	81984976	rs9865552	C	T	0.114296	1798	-0.232959	0.0513004	5.97195e-06	Zn
3	81985745	rs6778265	T	C	0.166296	1798	-0.206387	0.0433348	2.06565e-06	Zn
3	81986136	rs6766011	G	A	0.166413	1798	-0.206268	0.0432577	2.00835e-06	Zn
3	81987410	rs7640558	A	G	0.115682	1798	-0.229639	0.0509646	7.03993e-06	Zn
3	81988063	rs4401382	C	T	0.115684	1798	-0.229623	0.0509637	7.0481e-06	Zn
3	81988359	rs4440144	A	G	0.165732	1798	-0.200701	0.0433747	3.97493e-06	Zn
3	81989008	rs12636122	G	A	0.115684	1798	-0.229623	0.0509637	7.0481e-06	Zn
3	81989081	rs6770740	T	C	0.117308	1798	-0.231176	0.0510505	6.33775e-06	Zn
3	81989850	rs6785385	A	G	0.167201	1798	-0.201693	0.0434387	3.68196e-06	Zn
3	81990084	rs6809792	C	T	0.166919	1798	-0.201741	0.0435185	3.81493e-06	Zn
3	81990089	rs6809793	C	T	0.166919	1798	-0.201741	0.0435185	3.81493e-06	Zn
3	81991806	rs6780807	T	G	0.117059	1798	-0.231335	0.051038	6.21326e-06	Zn
3	81992049	rs4324483	C	T	0.115684	1798	-0.229623	0.0509637	7.0481e-06	Zn
3	81992365	rs4425286	G	A	0.167023	1798	-0.202508	0.0434759	3.43047e-06	Zn
3	81993039	rs4437168	T	C	0.117059	1798	-0.231335	0.051038	6.21326e-06	Zn
3	81993287	rs6548782	T	G	0.167015	1798	-0.202429	0.0434793	3.4667e-06	Zn
3	81995377	rs4488862	A	G	0.116968	1798	-0.230718	0.0510374	6.5736e-06	Zn
3	81995482	3:81995482:C:T	C	T	0.116968	1798	-0.230718	0.0510374	6.5736e-06	Zn
3	81995889	rs6548784	G	A	0.167275	1798	-0.203595	0.0435893	3.22574e-06	Zn
3	81996166	rs9830303	A	G	0.11695	1798	-0.230719	0.0510462	6.59631e-06	Zn
3	81996236	rs4557185	G	A	0.116968	1798	-0.230718	0.0510374	6.5736e-06	Zn
3	81996949	rs4482683	A	C	0.116968	1798	-0.230718	0.0510374	6.5736e-06	Zn
3	81997510	rs6548786	C	T	0.115685	1798	-0.229611	0.0509638	7.05614e-06	Zn
3	81997877	rs6548787	C	T	0.116972	1798	-0.230665	0.0510371	6.60429e-06	Zn
3	81998288	rs9841134	A	T	0.116958	1798	-0.23085	0.0510651	6.5694e-06	Zn
3	81998289	rs9841135	A	T	0.116917	1798	-0.230684	0.0510623	6.66203e-06	Zn
3	81999023	rs7620422	C	T	0.115684	1798	-0.229623	0.0509637	7.0481e-06	Zn
3	81999266	rs12629007	C	T	0.11698	1798	-0.230465	0.0510363	6.72424e-06	Zn
3	81999689	rs4435664	C	T	0.11698	1798	-0.230465	0.0510363	6.72424e-06	Zn
3	81999927	rs4261900	A	T	0.116978	1798	-0.230673	0.0510359	6.59617e-06	Zn
3	82000232	rs12632474	T	C	0.116959	1798	-0.23078	0.0510436	6.5527e-06	Zn
3	82000423	rs13069237	C	T	0.115684	1798	-0.229623	0.0509637	7.0481e-06	Zn
3	82000680	rs7626596	G	A	0.115684	1798	-0.229623	0.0509637	7.0481e-06	Zn
3	82000955	rs13070174	C	A	0.11698	1798	-0.230632	0.0510361	6.62184e-06	Zn
3	82003207	rs4266214	G	A	0.117041	1798	-0.230451	0.0510398	6.7425e-06	Zn
3	82003569	rs4462992	T	C	0.115684	1798	-0.229623	0.0509637	7.0481e-06	Zn
3	82004356	rs4572795	G	A	0.117048	1798	-0.230474	0.0510387	6.72536e-06	Zn
3	82005088	rs6548788	T	C	0.115684	1798	-0.229623	0.0509637	7.0481e-06	Zn
3	82005704	rs4465962	C	T	0.115686	1798	-0.229646	0.0509638	7.03359e-06	Zn
3	82005780	rs4465963	C	T	0.11706	1798	-0.230441	0.0510377	6.74296e-06	Zn
3	82006853	rs9816321	T	C	0.117072	1798	-0.230446	0.051038	6.7409e-06	Zn
3	82007411	rs4314192	A	G	0.117101	1798	-0.230389	0.0510447	6.79427e-06	Zn
3	82009703	rs4465966	A	G	0.115684	1798	-0.229623	0.0509637	7.0481e-06	Zn
3	82016600	rs9840924	T	C	0.117427	1798	-0.229314	0.0510743	7.58514e-06	Zn
3	82017557	rs9846319	T	A	0.115087	1798	-0.227874	0.0509186	8.11464e-06	Zn
3	82019065	rs13085271	C	G	0.127682	1798	-0.242418	0.0516425	2.88162e-06	Zn
3	82019166	rs13065504	T	C	0.127682	1798	-0.242418	0.0516425	2.88162e-06	Zn
3	82019389	rs13090139	C	A	0.127682	1798	-0.242418	0.0516425	2.88162e-06	Zn
3	82020398	rs4381968	C	T	0.127713	1798	-0.242243	0.0516363	2.92114e-06	Zn
3	82021395	rs13059659	C	T	0.127713	1798	-0.242243	0.0516363	2.92114e-06	Zn
3	82021529	rs13060311	G	A	0.127713	1798	-0.242243	0.0516363	2.92114e-06	Zn
4	141247801	rs200326031	G	C	0.271439	1798	-0.174561	0.0386125	6.56481e-06	Zn
8	1446506	rs6995918	C	T	0.37164	1798	-0.156973	0.0340029	4.18226e-06	Zn
8	1447199	rs4875865	T	C	0.36294	1798	-0.15776	0.0342702	4.45031e-06	Zn
8	1447923	rs11774149	A	C	0.362259	1798	-0.163129	0.0342955	2.12756e-06	Zn
8	1452967	rs4876073	A	G	0.352622	1798	-0.154132	0.0342835	7.377e-06	Zn
8	1459976	rs6997566	T	C	0.363706	1798	-0.150168	0.0335769	8.2239e-06	Zn
8	1462268	rs2404618	T	C	0.369556	1798	-0.151994	0.0333308	5.45971e-06	Zn
8	1463589	rs13439175	T	C	0.224916	1798	-0.183848	0.0412515	8.83834e-06	Zn
8	1463750	rs4876082	G	A	0.359846	1798	-0.152912	0.0336403	5.84917e-06	Zn
8	1463930	rs11782913	G	A	0.357809	1798	-0.154034	0.0338348	5.65928e-06	Zn
8	1464439	rs4537327	A	G	0.359843	1798	-0.15291	0.0336404	5.85064e-06	Zn
8	1465415	rs7006701	G	A	0.368325	1798	-0.151502	0.0334071	6.14358e-06	Zn
8	1465824	rs10087292	A	G	0.368349	1798	-0.150553	0.0333903	6.94108e-06	Zn
8	1468188	rs10096551	T	C	0.361805	1798	-0.160759	0.0338183	2.15867e-06	Zn
8	1468337	rs1558024	G	A	0.357651	1798	-0.166195	0.0338044	9.62578e-07	Zn
8	1468443	rs882121	T	C	0.366077	1798	-0.158961	0.0337438	2.65817e-06	Zn
8	1468968	rs757882	C	T	0.36939	1798	-0.155385	0.0338207	4.64485e-06	Zn
8	1469170	rs757883	C	G	0.355791	1798	-0.169992	0.0340511	6.55048e-07	Zn
8	1469213	rs2020405	G	A	0.362563	1798	-0.162003	0.0338651	1.86206e-06	Zn
8	1469626	rs62487189	G	A	0.35849	1798	-0.161897	0.034418	2.74947e-06	Zn
8	1470419	rs13257864	A	G	0.358358	1798	-0.152404	0.0339946	7.82228e-06	Zn
8	1471609	rs55928340	A	C	0.354122	1798	-0.157194	0.0341686	4.5113e-06	Zn
8	1471610	rs55670698	T	G	0.354122	1798	-0.157194	0.0341686	4.5113e-06	Zn
8	1472150	rs7826386	T	C	0.358601	1798	-0.151161	0.0338722	8.60004e-06	Zn
8	1474974	rs11775451	G	T	0.35197	1798	-0.160054	0.0342001	3.08643e-06	Zn
8	1475357	rs7012381	T	C	0.356159	1798	-0.157041	0.0339091	3.89792e-06	Zn
8	1480965	rs17748677	C	A	0.23098	1798	-0.172074	0.0385805	8.70198e-06	Zn
10	12676957	rs11257926	C	T	0.246105	1798	-0.180917	0.038104	2.21896e-06	Zn
10	12677614	rs17152037	C	T	0.245963	1798	-0.182782	0.0381088	1.75047e-06	Zn
10	65967144	rs10995840	T	C	0.0465885	1798	-0.360031	0.0802058	7.61977e-06	Zn
13	25808286	rs9551188	C	A	0.207367	1798	-0.190652	0.0406798	2.98777e-06	Zn
13	25849583	rs4272884	C	A	0.2167	1798	-0.18897	0.0402451	2.86333e-06	Zn
14	98343909	rs141732876	T	C	0.0499807	1798	-0.346756	0.0761821	5.68216e-06	Zn
19	38514263	rs77359770	A	G	0.024222	1798	0.492933	0.111142	9.7619e-06	Zn
22	32993750	rs3788464	T	C	0.295529	1798	0.157498	0.0355407	9.92767e-06	Zn
22	32994093	rs16990808	A	G	0.296447	1798	0.157514	0.0354115	9.19831e-06	Zn
Abbreviations: GWAS, genome-wide association study; FAMHES, the Fangchenggang Area Male Health and Examination Survey; MEWHC, the manganese-exposed workers healthy cohort; CHR, chromosome; POS, position; SNP, single-nucleotide polymorphism; EA, effect allele; NEA, non-effect allele; EAF, effect allele frequency; N, sample size of GWAS; Al, Aluminum; As, Arsenic; Ba, Barium; Ca, Calcium; Cd, Cadmi…
