# Supplementary material for: Genome-wide association and Mendelian randomization study of blood copper levels and 213 deep phenotypes in humans
Source: Commun Biol. 2022 May 2;5:405. doi: 10.1038/s42003-022-03351-7 (PMC9061855; doi:10.1038/s42003-022-03351-7)
Supplement: Supplementary file 4 — Supplementary Data 2 [file 42003_2022_3351_MOESM4_ESM.xlsx]

## Sheet: Supplementary Data 2
Supplementary Data 2. Prioritized genes by functional mapping based on GWAS meta-analysis of serum copper levels.
Ensg	Symbol	CHR	Start (hg19)	End (hg19)	Strand	Type	EntrezID	HUGO	pLI	ncRVIS	posMapSNPs	posMapMaxCADD	eqtlMapSNPs	eqtlMapminP	eqtlMapminQ	eqtlMapts	eqtlDirection	minGwasP	IndSigSNPs	Genomic Loci
ENSG00000047457	CP	3	148880197	148939842	-1	protein_coding	1356	CP	0.000168752	0.770182	0	0	30	4.31909e-31	2.55173e-25	GTEx/v8/Brain_Cortex:GTEx/v8/Brain_Nucleus_accumbens_basal_ganglia:GTEx/v8/Brain_Putamen_basal_ganglia:GTEx/v8/Colon_Sigmoid:GTEx/v8/Colon_Transverse:GTEx/v8/Esophagus_Muscularis:GTEx/v8/Muscle_Skeletal:GTEx/v8/Cells_Cultured_fibroblasts:GTEx/v8/Testis	-	1.627e-09	rs35691438	1
ENSG00000122986	HVCN1	12	111065646	111142755	-1	protein_coding	84329	HVCN1	0.750491	-0.518136	0	0	5	3.45143e-05	0.0177967	GTEx/v8/Artery_Tibial	-	2.386e-09	rs3858704	2
ENSG00000257595	RP3-473L9.4	12	111807086	111841114	1	lincRNA	105369984	LINC02356	NA	NA	0	0	4	0.000142395	3.96702e-05	GTEx/v8/Adipose_Visceral_Omentum:GTEx/v8/Spleen	+	2.386e-09	rs3858704	2
ENSG00000204842	ATXN2	12	111890018	112037480	-1	protein_coding	6311	ATXN2	0.999862	-0.359942	0	0	4	0.000194552	0.00279778	GTEx/v8/Cells_Cultured_fibroblasts	+	2.386e-09	rs3858704	2
ENSG00000089234	BRAP	12	112079950	112123790	-1	protein_coding	8315	BRAP	0.0157033	-0.900035	1	18.03	0	NA	NA	NA	NA	4.389e-10	rs671	2
ENSG00000258359	PCNPP1	12	112107656	112108166	-1	pseudogene	654427	PCNPP1	NA	NA	1	18.03	0	NA	NA	NA	NA	4.389e-10	rs671	2
ENSG00000111275	ALDH2	12	112204691	112247782	1	protein_coding	217	ALDH2	1.73245e-06	NA	1	34	5	5.47224e-09	1.2467e-25	GTEx/v8/Whole_Blood:GTEx/v8/Esophagus_Mucosa:GTEx/v8/Skin_Not_Sun_Exposed_Suprapubic:GTEx/v8/Skin_Sun_Exposed_Lower_leg:GTEx/v8/Thyroid	-	2.207e-10	rs671;rs3858704	2
ENSG00000257877	RP3-462E2.3	12	112250597	112251224	1	lincRNA	NA	NA	NA	NA	1	34	0	NA	NA	NA	NA	2.207e-10	rs671	2
ENSG00000089022	MAPKAPK5	12	112279782	112334343	1	protein_coding	8550	MAPKAPK5	0.0234226	NA	1	15.9	1	0.000455879	2.21053e-09	GTEx/v8/Muscle_Skeletal	-	2.536e-10	rs671;rs3858704	2
ENSG00000270018	RP3-462E2.5	12	112335140	112335710	1	lincRNA	NA	NA	NA	NA	1	15.9	0	NA	NA	NA	NA	2.536e-10	rs671	2
ENSG00000229186	ADAM1A	12	112337067	112340042	1	pseudogene	8759	ADAM1A	NA	NA	1	15.9	0	NA	NA	NA	NA	2.536e-10	rs671	2
ENSG00000226469	ADAM1B	12	112364822	112366821	1	pseudogene	100420505	ADAM1B	NA	NA	0	0	2	0.000277697	1.31737e-20	GTEx/v8/Heart_Atrial_Appendage	+	2.386e-09	rs3858704	2
ENSG00000198270	TMEM116	12	112369086	112450970	-1	protein_coding	89894	TMEM116	1.14999e-09	-0.62084	0	0	5	2.96488e-08	9.62641e-46	GTEx/v8/Adipose_Visceral_Omentum:GTEx/v8/Artery_Tibial:GTEx/v8/Esophagus_Muscularis:GTEx/v8/Heart_Atrial_Appendage:GTEx/v8/Muscle_Skeletal:GTEx/v8/Cells_Cultured_fibroblasts:GTEx/v8/Thyroid	+	2.386e-09	rs3858704	2
ENSG00000089248	ERP29	12	112451120	112461255	1	protein_coding	10961	ERP29	0.470649	-0.618385	1	12.4	0	NA	NA	NA	NA	4.495e-10	rs671	2
ENSG00000111300	NAA25	12	112464500	112546826	-1	protein_coding	80018	NAA25	0.99999	-1.15626	1	12.4	5	2.21776e-05	0.000286623	GTEx/v8/Pancreas	+	4.495e-10	rs671;rs3858704	2
ENSG00000266370	MIR3657	12	112475403	112475519	-1	miRNA	100500889	MIR3657	NA	NA	1	12.4	0	NA	NA	NA	NA	4.495e-10	rs671	2
Note: pLI: pLI score from ExAC database. The probability of being loss-of-function intolerant. The higher the score is, the more intolerant to loss-of-function mutations the gene is; ncRVIS: non-coding residual variation intolerance score. The higher the score is, the more intolerant to noncoding variants the gene is; posMapSNPs: the number of SNPs mapped to gene based on positional mapping; posM…
