# Supplementary material for: Genome-wide association and Mendelian randomization study of blood copper levels and 213 deep phenotypes in humans
Source: Commun Biol. 2022 May 2;5:405. doi: 10.1038/s42003-022-03351-7 (PMC9061855; doi:10.1038/s42003-022-03351-7)
Supplement: Supplementary file 5 — Supplementary Data 3 [file 42003_2022_3351_MOESM5_ESM.xlsx]

## Sheet: Supplementary Data 3
Supplementary Data 3. Information of 213 deep phenotypes used in our two-sample Mendelian randomization analyses of the East Asian population.
Category	Phenotype	ICD10 or ATC-category	phecode	Cohort	No. samples	No. cases	No. controls
ICD10 A	Diphtheria infection	A36	041	BBJ	170788	541	170247
ICD10 A	Dysentery	A03.9	008.5	BBJ	178482	411	178071
ICD10 A	Nontuberculous Mycobacterial infection	A31.9	031	BBJ	172384	64	172320
ICD10 A	Pulmonary tuberculosis	A15	010	BBJ	178671	7800	170871
ICD10 A	Typhoid fever	A01.0	008.5	BBJ	178328	257	178071
ICD10 B	Acute hepatitis by Hepatitis A virus	B15.9	070.1	BBJ	166864	261	166603
ICD10 B	Chronic hepatitis B	B18.0/B18.1	070.2	BBJ	171822	2234	169588
ICD10 B	Chronic hepatitis C	B18.2	070.3	BBJ	176698	7110	169588
ICD10 B	Herpes infection	B00	054	BBJ	167375	772	166603
ICD10 B	Ringworm	B35	110.2	BBJ	178726	692	178034
ICD10 B	Zoster infection	B02	053	BBJ	168812	2209	166603
ICD10 C	Breast cancer	C50	174.1	BBJ	79550	6325	73225
ICD10 C	Brain tumor	C71	191.11	BBJ	178726	405	178321
ICD10 C	Cancer of hepatic bile ducts	C22.1/C23	155/159.3	BBJ	159619	418	159201
ICD10 C	Colorectal cancer	C18	153	BBJ	167691	8305	159386
ICD10 C	Cervical cancer	C53	180.1	BBJ	61581	967	60614
ICD10 C	Endometrial cancer	C54	182	BBJ	61814	1200	60614
ICD10 C	Esophageal cancer	C15	150	BBJ	160589	1388	159201
ICD10 C	Gastric cancer	C16	151	BBJ	167122	7921	159201
ICD10 C	Hepatic cancer	C22.0	155.1	BBJ	161323	2122	159201
ICD10 C	Lung cancer	C34	165.1	BBJ	178726	4444	174282
ICD10 C	Malignant lymphoma	C81/C82/C83/C84/C85/C86/C88/C90/C91/C92/C93/C94/C95/C96	201/202	BBJ	177677	335	177342
ICD10 C	Ovarian cancer	C56	184.11	BBJ	61457	843	60614
ICD10 C	Pancreatic cancer	C25	157	BBJ	159700	499	159201
ICD10 C	Pharyngeal and laryngeal cancer	C32	149.4	BBJ	178726	300	178426
ICD10 C	Prostate cancer	C61	185	BBJ	90332	5672	84660
ICD10 C	Skin cancer	C43/C44	172.11/172.2	BBJ	178726	154	178572
ICD10 C	Thyroid cancer	C73	193	BBJ	178723	361	178362
ICD10 D	Aplastic anemia	D60	284	BBJ	174110	53	174057
ICD10 D	Idiopathic thrombocytopenic purpura	D69.3	287.31	BBJ	178726	168	178558
ICD10 D	Iron deficiency anemia	D50	280.1	BBJ	178675	4618	174057
ICD10 D	Sarcoidosis	D86	697	BBJ	177887	220	177667
ICD10 D	Uterine fibroid	D25	218.1	BBJ	80208	14475	65733
ICD10 E	Diabetic nephropathy	E11.2	250.22	BBJ	132984	220	132764
ICD10 E	Grave's disease	E05.0	242.1	BBJ	175465	2809	172656
ICD10 E	Goiter	E04	240	BBJ	173783	1127	172656
ICD10 E	Hashimoto's disease	E06.3	245.21	BBJ	173193	537	172656
ICD10 E	Hyperthyroidism	E05	242	BBJ	173650	994	172656
ICD10 E	Hypothyroidism	E03	244.4	BBJ	173770	1114	172656
ICD10 E	Type 1 diabetes	E10	250.1	BBJ	133251	1219	132032
ICD10 E	Toxic epidermal necrolysis (Stevens-Johnson syndrome)	L51.1/L51.2	695.1	BBJ	171846	93	171753
ICD10 F	Depression	F33	296.22	BBJ	178630	836	177794
ICD10 F	Insomnia	F51.0	327.4	BBJ	178253	389	177864
ICD10 F	Schizophrenia	F20	295.1	BBJ	177893	99	177794
ICD10 F	Substance dependence	F19	290.3	BBJ	178726	118	178608
ICD10 G	Carpal tunnel syndrome	G56.0	351	BBJ	178726	192	178534
ICD10 G	Epilepsy	G40/G41	345.1	BBJ	178254	2466	175788
ICD10 G	Facial nerve palsy (Bell's palsy)	G51.0	352.2	BBJ	178534	343	178191
ICD10 G	Myasthenia gravis	G70.0	358.1	BBJ	178711	81	178630
ICD10 G	Parkinson's disease	G20	332	BBJ	176128	340	175788
ICD10 G	Sleep apnea syndrome	G47.3	327.3	BBJ	178337	473	177864
ICD10 H	Allergic conjunctivitis	H10.1	369.5	BBJ	178619	3900	174719
ICD10 H	Chronic suppurative otitis media	H66.1/H66.2	381.11	BBJ	178726	2206	176520
ICD10 H	Cataract	H25/H26	366	BBJ	178726	38194	140532
ICD10 H	Glaucoma	H40	365	BBJ	177351	8448	168903
ICD10 H	Hearing loss, difficulty in hearing	H90	389	BBJ	178726	3400	175326
ICD10 H	Iritis	H20	371.1	BBJ	175653	110	175543
ICD10 H	Meniere's disease	H81.0	386.1	BBJ	178726	1290	177436
ICD10 H	Retinal detachment	H33	361	BBJ	170292	1389	168903
ICD10 H	Retinitis pigmentosa	H35.5	362.7	BBJ	169058	155	168903
ICD10 H	Uveitis	H20	371.1	BBJ	174725	125	174600
ICD10 I	Aortic aneurysm	I71.1/I71.2/I71.3/I71.4/I71.5/I71.6/I71.8/I71.9	442.1	BBJ	174756	1155	173601
ICD10 I	Angina pectoris	I20	411.3	BBJ	159165	14007	145158
ICD10 I	Chronic heart failure	I50.0	428.1/428.2	BBJ	178726	10540	168186
ICD10 I	Cardiac valvular disease	I34/I35	394	BBJ	178726	1995	176731
ICD10 I	Cardiomegaly	I51.7	416	BBJ	178726	743	177983
ICD10 I	Dilated cardiomyopathy	I42.0	425.1	BBJ	178162	417	177745
ICD10 I	Esophageal varix	I85	530.2	BBJ	177780	264	177516
ICD10 I	Hypertrophic cardiomyopathy	I42.1/I42.2	425.11	BBJ	178128	383	177745
ICD10 I	Ischemic stroke	I63	433.1/433.2	BBJ	174686	22664	152022
ICD10 I	Intracerebral hemorrhage	I61	430.2	BBJ	153478	1456	152022
ICD10 I	Myocardial infarction	I21/I22/I23/I24/I25	411.2	BBJ	161206	14992	146214
ICD10 I	Myocarditis	I40/I41/I51.4	420.1	BBJ	177847	102	177745
ICD10 I	Peripheral arterial disease	I73.9	443.9	BBJ	177713	4112	173601
ICD10 I	Pericarditis	I30	420.2	BBJ	177834	89	177745
ICD10 I	Rheumatic fever	I00/I01	041.21	BBJ	170399	152	170247
ICD10 I	Stable angina pectoris	I20.9	411.3	BBJ	165047	18833	146214
ICD10 I	Subarachnoid hemorrhage	I60	430.1	BBJ	153225	1203	152022
ICD10 I	Unruptured cerebral aneurysm	I67.1	433.5	BBJ	152113	91	152022
ICD10 I	Unstable angina pectoris	I20.0	411.1	BBJ	152105	5891	146214
ICD10 I	Varicose	I83	454.1	BBJ	178726	474	178252
ICD10 I	Ventricular arrhythmia	I47.2/I49.0/I49.3	427.12/427.41	BBJ	157213	1673	155540
ICD10 J	Allergic rhinitis	J30	476	BBJ	161563	7897	153666
ICD10 J	Asthma	J45	495	BBJ	175948	13015	162933
ICD10 J	Bronchiectasis	J47	496.3	BBJ	162044	241	161803
ICD10 J	Bronchitis	J20	483	BBJ	171465	1465	170000
ICD10 J	Chronic obstructive pulmonary disease	J44	496.21	BBJ	166670	4017	162653
ICD10 J	Chronic sinusitis	J32	475	BBJ	156843	4617	152226
ICD10 J	Chronic bronchitis	J41	496.2	BBJ	162074	271	161803
ICD10 J	Interstitial lung disease	J84.1/J84.8/J84.9	502/504	BBJ	178020	1046	176974
ICD10 J	Nasal polyp	J33	471	BBJ	152006	160	151846
ICD10 J	Pediatric asthma	J45	495	BBJ	162350	547	161803
ICD10 J	Pleurisy	J90/J91	507	BBJ	177515	541	176974
ICD10 J	Pneumoconiosis	J60/J61/J62/J63/J64	500.2	BBJ	177059	85	176974
ICD10 J	Pneumonia	J15	480	BBJ	178726	7423	171303
ICD10 J	Pneumothorax	J93	506	BBJ	176990	692	176298
ICD10 J	Pollinosis	J30	476	BBJ	172259	18593	153666
ICD10 J	Pulmonary Fibrosis	J84.1	502	BBJ	177100	126	176974
ICD10 J	Tonsillitis	J03	474.1	BBJ	152266	420	151846
ICD10 K	Autoimmune hepatitis	K75.4	70.4	BBJ	166614	85	166529
ICD10 K	Acute pancreatitis	K85	577.1	BBJ	178298	827	177471
ICD10 K	Cholecystitis	K80.0/K80.1/K80.4/K81	574.11/574.12/574.3	BBJ	170113	1860	168253
ICD10 K	Cholelithiasis	K80	574.1	BBJ	177558	9305	168253
ICD10 K	Chronic pancreatitis	K86	577.2	BBJ	177928	457	177471
ICD10 K	Chronic gastritis	K29.4	535.2	BBJ	178726	744	177982
ICD10 K	Cirrhosis	K74.6	571.51	BBJ	178726	2551	176175
ICD10 K	Constipation	K59.0	563	BBJ	176629	397	176232
ICD10 K	Gall bladder polyp	K82.4	575.6	BBJ	168302	843	167459
ICD10 K	Gastroesophageal reflux disease	K21	530.11	BBJ	178464	948	177516
ICD10 K	Gastric ulcer	K25	531.2	BBJ	173877	12650	161227
ICD10 K	Ileus	K56	560.1	BBJ	178003	1771	176232
ICD10 K	Periodontal disease	K05/K06	523	BBJ	178726	9560	169166
ICD10 K	Ulcerative colitis	K51	555.2	BBJ	178689	314	178375
ICD10 L	Contact dermatitis	L23	939	BBJ	162024	247	161777
ICD10 L	Keloid	L91.0	701.4	BBJ	178726	1055	177671
ICD10 L	Metal allergy	L23.0	939	BBJ	162055	278	161777
ICD10 L	Psoriasis vulgaris	L40	696.4	BBJ	172495	206	172289
ICD10 L	Type 2 diabetes	E11	250.2	BBJ	177415	45383	132032
ICD10 L	Tatto	L81.8	694.2	BBJ	178726	224	178502
ICD10 L	Urticaria	L50	947	BBJ	172083	9893	162190
ICD10 M	Back pain	M54.5	760	BBJ	178726	1732	176994
ICD10 M	Behcet's disease	M35.2	711.3	BBJ	172044	78	171966
ICD10 M	Juvenile rheumatoid arthritis	M08	714.2	BBJ	173378	110	173268
ICD10 M	Polymyositis	M33.2	709.4	BBJ	175657	58	175599
ICD10 M	Rheumatoid arthritis	M06	714.1	BBJ	178616	5348	173268
ICD10 M	Systemic lupus erythematosus	M32	695.42	BBJ	176254	317	175937
ICD10 M	Sjogren's syndrome	M35.0	709.2	BBJ	175902	303	175599
ICD10 M	Spinal canal stenosis	M48.0	720	BBJ	178726	661	178065
ICD10 N	Acute glomerulonephritis	N00	580.11	BBJ	174788	443	174345
ICD10 N	Acute renal failure	N17	585.1	BBJ	174810	465	174345
ICD10 N	Chronic glomerulonephritis	N03	580.12	BBJ	174555	210	174345
ICD10 N	Chronic renal failure	N18	585.3	BBJ	176462	2117	174345
ICD10 N	Cystitis	N30.0	592.11	BBJ	176953	1665	175288
ICD10 N	Endometriosis	N80	615	BBJ	82761	1786	80975
ICD10 N	IgA nephritis	N02.8	593	BBJ	175359	71	175288
ICD10 N	Mastopathy	N60.1/N60.2/N60.3	610.1	BBJ	82761	575	82186
ICD10 N	Nephrotic syndrome	N04	580.2	BBJ	178726	1314	177412
ICD10 N	Neuropathic bladder	N31	596.5	BBJ	178726	308	178418
ICD10 N	Ovarian cyst	N83.0	628	BBJ	82761	2896	79865
ICD10 N	Pyelonephritis	N10	590	BBJ	177099	1811	175288
ICD10 N	Urolithiasis	N20.0/N20.2	594.1	BBJ	178726	11699	167027
ICD10 N	Uterine prolapse	N81.2/N81.3/N81.4	618.2	BBJ	82761	423	82338
ICD10 O	Abortion	O03	634	BBJ	82761	136	82625
ICD10 O	Cesarian section	O82	669	BBJ	82761	451	82310
ICD10 O	Ectopic pregnancy	O00	634.3	BBJ	82761	605	82156
ICD10 O	Pre-eclampsia	O14	642	BBJ	82085	123	81962
ICD10 Q	Polycystic kidney disease	Q61	751.21	BBJ	178726	510	178216
ICD10 R	Febrile seizure	R56.0	345.3	BBJ	175846	574	175272
ICD10 S	Achilles tendon rupture	S86.0	1009	BBJ	176291	312	175979
ICD10 S	Compression fracture	S32.0	805	BBJ	178726	2856	175870
ICD10 S	Head injury	S09	1009	BBJ	178726	2440	176286
ICD10 Z	Food allergy	Z91.01	930	BBJ	169716	3777	165939
ATC A	Drugs for peptic ulcer and gastro-esophageal reflux disease	A02B	-	BBJ	178726	53363	125363
ATC A	Drugs used in diabetes	A10	-	BBJ	178726	30515	148211
ATC B	Antithrombotic agents	B01A	-	BBJ	178726	54220	124506
ATC C	Vasodilators used in cardiac diseases	C01D	-	BBJ	178726	17050	161676
ATC C	Antihypertensives	C02	-	BBJ	178726	5688	173038
ATC C	Diuretics	C03	-	BBJ	178726	22356	156370
ATC C	Beta blocking agents	C07	-	BBJ	178726	20367	158359
ATC C	Calcium channel blockers	C08	-	BBJ	178726	49327	129399
ATC C	Agents acting on the renin-angiotensin system	C09	-	BBJ	178726	45820	132906
ATC C	HMG CoA reductase inhibitors	C10AA	-	BBJ	178726	33295	145431
ATC H	Thyroid preparations	H03A	-	BBJ	178726	3103	175623
ATC L	Immunosuppressants	L04	-	BBJ	178726	3483	175243
ATC M	Anti-inflammatory and antirheumatic products, non-steroids	M01A	-	BBJ	178726	29694	149032
ATC M	Drugs affecting bone structure and mineralization	M05B	-	BBJ	178726	6143	172583
ATC N	Opioids	N02A	-	BBJ	178726	3566	175160
ATC N	Salicylic acid and derivatives	N02BA	-	BBJ	178726	41461	137265
ATC N	Anilides	N02BE	-	BBJ	178726	4421	174305
ATC N	Antimigraine preparations	N02C	-	BBJ	178726	387	178339
ATC N	Antidepressants	N06A	-	BBJ	178726	3288	175438
ATC R	Adrenergics, inhalants	R03A	-	BBJ	178726	5880	172846
ATC R	Glucocorticoids	R03BA	-	BBJ	178726	13102	165624
ATC R	Antihistamines for systemic use	R06A	-	BBJ	178726	10163	168563
ATC S	Antiglaucoma preparations and miotics	S01E	-	BBJ	178726	5911	172815
Anthropometric	Body mass index (BMI)	-	-	BBJ	163835	-	-
Anthropometric	Body weight (BW)	-	-	BBJ	165419	-	-
Anthropometric	Height (Height)	-	-	BBJ	165056	-	-
Blood cell	Basophil count (Baso)	-	-	BBJ	91908	-	-
Blood cell	Eosinophil count (Eosino)	-	-	BBJ	93063	-	-
Blood cell	Hemoglobin (Hb)	-	-	BBJ	152447	-	-
Blood cell	Hematocrit (Ht)	-	-	BBJ	153015	-	-
Blood cell	Lymphocyte count (Lym)	-	-	BBJ	95717	-	-
Blood cell	Mean corpuscular hemoglobin (MCH)	-	-	BBJ	128028	-	-
Blood cell	Mean corpuscular hemoglobin concentration (MCHC)	-	-	BBJ	135482	-	-
Blood cell	Mean corpuscular volume (MCV)	-	-	BBJ	129832	-	-
Blood cell	Monocyte count (Mono)	-	-	BBJ	95119	-	-
Blood cell	Neutrophil count (Neutro)	-	-	BBJ	82810	-	-
Blood cell	Platelet count (Plt)	-	-	BBJ	148623	-	-
Blood cell	Red blood cell count (RBC)	-	-	BBJ	153512	-	-
Blood cell	White blood cell count (WBC)	-	-	BBJ	154355	-	-
Blood pressure	Diastolic blood pressure (DBP)	-	-	BBJ	145515	-	-
Blood pressure	Mean arterial pressure (MAP)	-	-	BBJ	145502	-	-
Blood pressure	Pulse pressure (PP)	-	-	BBJ	145445	-	-
Blood pressure	Sytolic blood pressure (SBP)	-	-	BBJ	145505	-	-
Electrolytes	Calcium (Ca)	-	-	BBJ	83980	-	-
Inflammatory	C-reactive protein (CRP)	-	-	BBJ	83025	-	-
Kidney-related	Blood urea nitrogen (BUN)	-	-	BBJ	148767	-	-
Kidney-related	Uric acids (UA)	-	-	BBJ	129405	-	-
Kidney-related	Serum creatinine (sCr)	-	-	BBJ	150266	-	-
Liver-related	Alkaline phosphatase (ALP)	-	-	BBJ	118886	-	-
Liver-related	Alanine aminotransferase (ALT)	-	-	BBJ	150545	-	-
Liver-related	Aspartate transaminase (AST)	-	-	BBJ	150068	-	-
Liver-related	Gamma-glutamyl transpeptidase (GGT)	-	-	BBJ	133471	-	-
Liver-related	Total Bilirubin (TBil)	-	-	BBJ	124341	-	-
Metabolic	Glucose (BS)	-	-	BBJ	133336	-	-
Metabolic	HDL-cholesterol (HDL-C)	-	-	BBJ	74970	-	-
Metabolic	HbA1c (HbA1c)	-	-	BBJ	71221	-	-
Metabolic	LDL-cholesterol (LDL-C)	-	-	BBJ	72866	-	-
Metabolic	Total cholesterol (TC)	-	-	BBJ	135808	-	-
Metabolic	Triglycerides (TG)	-	-	BBJ	111667	-	-
Protein	Albumin (Alb)	-	-	BBJ	120539	-	-
Protein	Total protein (TP)	-	-	BBJ	133321	-	-
Abbreviations: ICD, international classification of diseases; ATC, anatomical therapeutic chemical; BBJ, BioBank Japan.
