# Supplementary material for: Genome-wide association and Mendelian randomization study of blood copper levels and 213 deep phenotypes in humans
Source: Commun Biol. 2022 May 2;5:405. doi: 10.1038/s42003-022-03351-7 (PMC9061855; doi:10.1038/s42003-022-03351-7)
Supplement: Supplementary file 6 — Supplementary Data 4 [file 42003_2022_3351_MOESM6_ESM.xlsx]

## Sheet: Supplementary Data 4
Supplementary Data 4. Information of 174 deep phenotypes used in our two-sample Mendelian randomization analyses of the European population.
Category	Phenotype	Cohort	UKB phecode	FG endpoint	No. samples	No. cases	No. controls
ICD10 A	Diphtheria infection	UKB	41	-	354015	12431	341584
ICD10 A	Dysentery	UKB	8.5	-	349422	2733	346689
ICD10 A	Nontuberculous Mycobacterial infection	UKB	31	-	341610	26	341584
ICD10 A	Pulmonary tuberculosis	UKB+FG	10	AB1_TUBERCULOSIS	477386	895	476491
ICD10 A	Typhoid fever	UKB	8.5	-	349422	2733	346689
ICD10 B	Acute hepatitis by Hepatitis A virus	UKB	70.1	-	351809	69	351740
ICD10 B	Chronic hepatitis B	UKB	70.2	-	351885	145	351740
ICD10 B	Chronic hepatitis C	UKB	70.3	-	352013	273	351740
ICD10 B	Herpes infection	UKB	54	-	352053	313	351740
ICD10 B	Ringworm	UKB	110.2	-	354544	46	354498
ICD10 B	Zoster infection	UKB	53	-	352262	522	351740
ICD10 C	Breast cancer	UKB+FG	174.1	C3_BREAST	257730	17389	240341
ICD10 C	Brain tumor	UKB+FG	191.11	C3_BRAIN	491542	833	490709
ICD10 C	Cancer of hepatic bile ducts	UKB+FG	155/159.3	C3_LIVER_INTRAHEPATIC_BILE_DUCTS	476091	832	475259
ICD10 C	Colorectal cancer	UKB+FG	153	C3_COLON	470002	6581	463421
ICD10 C	Cervical cancer	UKB+FG	180.1	C3_CERVIX_UTERI	239158	909	238249
ICD10 C	Endometrial cancer	UKB+FG	182	C3_CORPUS_UTERI	240027	2188	237839
ICD10 C	Esophageal cancer	UKB+FG	150	C3_OESOPHAGUS	476306	998	475308
ICD10 C	Gastric cancer	UKB+FG	151	C3_STOMACH	476116	1029	475087
ICD10 C	Hepatic cancer	UKB+FG	155.1	C3_LIVER_INTRAHEPATIC_BILE_DUCTS	475638	379	475259
ICD10 C	Lung cancer	UKB+FG	165.1	C3_BRONCHUS_LUNG	492803	3791	489012
ICD10 C	Malignant lymphoma	UKB+FG	201/202	CD2_NONFOLLICULAR_LYMPHOMA	490803	3546	487257
ICD10 C	Ovarian cancer	UKB+FG	184.11	C3_OVARY	246520	1588	244932
ICD10 C	Pancreatic cancer	UKB+FG	157	C3_PANCREAS	476245	1196	475049
ICD10 C	Pharyngeal and laryngeal cancer	UKB	149.4	-	355564	329	355235
ICD10 C	Prostate cancer	UKB+FG	185	C3_PROSTATE	211227	11599	199628
ICD10 C	Skin cancer	UKB+FG	172.11/172.2	C3_OTHER_SKIN	492203	25928	466275
ICD10 C	Thyroid cancer	UKB+FG	193	C3_THYROID_GLAND	491974	1054	490920
ICD10 D	Aplastic anemia	UKB+FG	284	D3_APLASTICANDOTHANAEMIA	473500	4128	469372
ICD10 D	Idiopathic thrombocytopenic purpura	UKB+FG	287.31	D3_ITP	489424	675	488749
ICD10 D	Iron deficiency anemia	UKB+FG	280.1	D3_ANAEMIA_IRONDEF	480941	12317	468624
ICD10 D	Sarcoidosis	UKB+FG	697	D3_SARCOIDOSIS	486673	1718	484955
ICD10 D	Uterine fibroid	UKB+FG	218.1	CD2_BENIGN_LEIOMYOMA_UTERI	258718	21024	237694
ICD10 E	Diabetic nephropathy	UKB+FG	250.22	E4_DM2REN	452280	1032	451248
ICD10 E	Grave's disease	UKB+FG	242.1	E4_THYTOXGOITDIF	458620	1678	456942
ICD10 E	Goiter	UKB+FG	240	E4_GOITREMULTINOD	459653	2711	456942
ICD10 E	Hashimoto's disease	UKB+FG	245.21	HYPOTHYROIDISM	395640	15654	379986
ICD10 E	Hyperthyroidism	UKB+FG	242	E4_THYTOXNAS	460499	3557	456942
ICD10 E	Hypothyroidism	UKB+FG	244.4	HYPOTHYROIDISM	410141	30155	379986
ICD10 E	Type 1 diabetes	UKB+FG	250.1	E4_DM1	457695	6447	451248
ICD10 E	Toxic epidermal necrolysis (Stevens-Johnson syndrome)	UKB+FG	695.1	L12_ERYTHEMAMULTIF	483323	312	483011
ICD10 F	Depression	UKB+FG	296.22	F5_DEPRESSIO	449414	13559	435855
ICD10 F	Insomnia	UKB+FG	327.4	F5_SLEEP	486627	1402	485225
ICD10 F	Schizophrenia	UKB+FG	295.1	F5_SCHIZO	451454	6334	445120
ICD10 F	Substance dependence	UKB+FG	290.3	F5_OTHERSUB	483856	868	482988
ICD10 G	Carpal tunnel syndrome	UKB+FG	351	G6_CARPTU	480201	18855	461346
ICD10 G	Epilepsy	UKB+FG	345.1	G6_EPLEPSY	458310	4382	453928
ICD10 G	Facial nerve palsy (Bell's palsy)	UKB+FG	352.2	G6_BELLPA	463240	1894	461346
ICD10 G	Myasthenia gravis	UKB	358.1	-	355142	197	354945
ICD10 G	Parkinson's disease	UKB+FG	332	G6_PARKINSON	480018	2638	477380
ICD10 G	Sleep apnea syndrome	UKB+FG	327.3	G6_SLEEPAPNO	476853	13818	463035
ICD10 H	Allergic conjunctivitis	UKB+FG	369.5	H7_CONJUNCTIVITISATOPIC	475270	613	474657
ICD10 H	Chronic suppurative otitis media	UKB+FG	381.11	H8_CHRON_SUPOTITIS	484145	1108	483037
ICD10 H	Cataract	UKB+FG	366	H7_CATARACTSENILE	491877	39519	452358
ICD10 H	Glaucoma	UKB+FG	365	H7_GLAUCOMA	484979	10411	474568
ICD10 H	Hearing loss, difficulty in hearing	UKB+FG	389	H8_HL_SEN_NAS	489493	14654	474839
ICD10 H	Iritis	UKB+FG	371.1	H7_IRIDOCYCLITIS	480742	2616	478126
ICD10 H	Meniere's disease	UKB+FG	386.1	H8_MENIERE	482774	1526	481248
ICD10 H	Retinal detachment	UKB+FG	361	H7_RETINALDETACH	477031	6591	470440
ICD10 H	Uveitis	UKB+FG	371.1	H7_IRIDOCYCLITIS	480742	2616	478126
ICD10 I	Aortic aneurysm	UKB+FG	442.1	I9_AORTANEUR	479194	3230	475964
ICD10 I	Angina pectoris	UKB+FG	411.3	I9_ANGINA	470931	30025	440906
ICD10 I	Chronic heart failure	UKB+FG	428.1/428.2	I9_HEARTFAIL	486160	14262	471898
ICD10 I	Cardiac valvular disease	UKB+FG	394	I9_VHD	465527	25070	440457
ICD10 I	Cardiomegaly	UKB	416	-	353126	3233	349893
ICD10 I	Dilated cardiomyopathy	UKB	425.1	-	355381	1444	353937
ICD10 I	Esophageal varix	UKB+FG	530.2	I9_VARICVEOES	436154	2135	434019
ICD10 I	Hypertrophic cardiomyopathy	UKB+FG	425.11	I9_HYPERTROCARDMYOP	489727	507	489220
ICD10 I	Ischemic stroke	UKB+FG	433.1/433.2	I9_STR_EXH	484121	11929	472192
ICD10 I	Intracerebral hemorrhage	UKB+FG	430.2	I9_ICH	473513	1935	471578
ICD10 I	Myocardial infarction	UKB+FG	411.2	I9_MI	461823	20917	440906
ICD10 I	Myocarditis	UKB+FG	420.1	I9_MYOCARD	427911	633	427278
ICD10 I	Peripheral arterial disease	UKB+FG	443.9	I9_PAD	483078	7114	475964
ICD10 I	Pericarditis	UKB+FG	420.2	I9_PERICARD	455165	1795	453370
ICD10 I	Rheumatic fever	UKB+FG	41.21	I9_RHEUFEV	477240	390	476850
ICD10 I	Stable angina pectoris	UKB	411.3	-	343026	17894	325132
ICD10 I	Subarachnoid hemorrhage	UKB+FG	430.1	I9_SAH	473255	1693	471562
ICD10 I	Unruptured cerebral aneurysm	UKB+FG	433.5	I9_ANEURYSM	473683	945	472738
ICD10 I	Unstable angina pectoris	UKB+FG	411.1	I9_UAP	456468	9481	446987
ICD10 I	Varicose	UKB+FG	454.1	I9_VARICVE	459702	22037	437665
ICD10 I	Ventricular arrhythmia	UKB	427.12/427.41	-	328216	1018	327198
ICD10 J	Allergic rhinitis	UKB+FG	476	ALLERG_RHINITIS	475660	4387	471273
ICD10 J	Asthma	UKB+FG	495	J10_ASTHMA	449500	38369	411131
ICD10 J	Bronchiectasis	UKB+FG	496.3	J10_BRONCHIECTASIS	443151	2888	440263
ICD10 J	Bronchitis	UKB+FG	483	J10_BRONCHITIS	479301	4483	474818
ICD10 J	Chronic obstructive pulmonary disease	UKB+FG	496.21	COPD_EARLYANDLATER	468475	13530	454945
ICD10 J	Chronic sinusitis	UKB+FG	475	J10_CHRONSINUSITIS	452495	7529	444966
ICD10 J	Chronic bronchitis	UKB+FG	496.2	J10_SIMPLBRONCH	450422	10159	440263
ICD10 J	Interstitial lung disease	UKB+FG	502/504	ILD	469827	2267	467560
ICD10 J	Nasal polyp	UKB+FG	471	J10_NASALPOLYP	450059	5093	444966
ICD10 J	Pediatric asthma	UKB+FG	495	ASTHMA_CHILD	438843	27712	411131
ICD10 J	Pleurisy	UKB+FG	507	J10_PLEUREFFUSION	484515	8528	475987
ICD10 J	Pneumoconiosis	UKB+FG	500.2	J10_ASBESTPNEUMOC	479040	433	478607
ICD10 J	Pneumonia	UKB+FG	480	J10_PNEUMOBACTEROTH	480299	16887	463412
ICD10 J	Pneumothorax	UKB+FG	506	J10_PNEUMOTHORAX	477734	1747	475987
ICD10 J	Pollinosis	UKB+FG	476	POLLENALLERG	475378	2894	472484
ICD10 J	Pulmonary Fibrosis	UKB+FG	502	IPF	469126	1566	467560
ICD10 J	Tonsillitis	UKB+FG	474.1	J10_TONSILLITIS	458829	4712	454117
ICD10 K	Autoimmune hepatitis	UKB+FG	70.4	K11_OTHINFLIV	485234	821	484413
ICD10 K	Acute pancreatitis	UKB+FG	577.1	K11_ACUTPANC	479902	3798	476104
ICD10 K	Cholecystitis	UKB+FG	574.11/574.12/574.3	K11_CHOLECYST	471251	9820	461431
ICD10 K	Cholelithiasis	UKB+FG	574.1	K11_CHOLELITH	487553	26122	461431
ICD10 K	Chronic pancreatitis	UKB+FG	577.2	K11_CHRONPANC	477528	1424	476104
ICD10 K	Chronic gastritis	UKB+FG	535.2	K11_CHRONGASTR	445096	3645	441451
ICD10 K	Cirrhosis	UKB	571.51	-	347406	122	347284
ICD10 K	Constipation	UKB+FG	563	K11_OTHFUNC	411623	15902	395721
ICD10 K	Gall bladder polyp	UKB	575.6	NA	340541	458	340083
ICD10 K	Gastroesophageal reflux disease	UKB+FG	530.11	K11_REFLUX	467253	32957	434296
ICD10 K	Gastric ulcer	UKB+FG	531.2	K11_GULC	474278	6293	467985
ICD10 K	Ileus	UKB+FG	560.1	K11_ILEUS	398632	2911	395721
ICD10 K	Periodontal disease	UKB	523	-	348926	1740	347186
ICD10 K	Ulcerative colitis	UKB+FG	555.2	K11_ULCER	417932	5371	412561
ICD10 L	Contact dermatitis	UKB+FG	939	L12_ALLERGICCONTACT	478766	3691	475075
ICD10 L	Keloid	UKB+FG	701.4	L12_HYPERTROPHICSKIN	481912	668	481244
ICD10 L	Metal allergy	UKB	939	-	353313	2409	350904
ICD10 L	Psoriasis vulgaris	UKB+FG	696.4	L12_PSORIASIS	483174	5072	478102
ICD10 L	Type 2 diabetes	UKB+FG	250.2	E4_DM2	490089	38841	451248
ICD10 L	Tatto	UKB	694.2	-	351833	810	351023
ICD10 L	Urticaria	UKB+FG	947	L12_URTICA_ALLERG	483949	1057	482892
ICD10 M	Back pain	UKB+FG	760	M13_LOWBACKPAIN	468269	22413	445856
ICD10 M	Behcet's disease	UKB	711.3	-	317252	27	317225
ICD10 M	Juvenile rheumatoid arthritis	UKB+FG	714.2	M13_JUVERHEU	409217	216	409001
ICD10 M	Polymyositis	UKB	709.4	NA	350272	44	350228
ICD10 M	Rheumatoid arthritis	UKB+FG	714.1	M13_RHEUMA	417256	8255	409001
ICD10 M	Systemic lupus erythematosus	UKB+FG	695.42	M13_SLE	482911	647	482264
ICD10 M	Sjogren's syndrome	UKB+FG	709.2	M13_SJOGREN	484013	1296	482717
ICD10 M	Spinal canal stenosis	UKB+FG	720	M13_SPINSTENOSIS	454787	9660	445127
ICD10 N	Acute glomerulonephritis	UKB+FG	580.11	N14_ACUTENEPHRITIC	475529	274	475255
ICD10 N	Acute renal failure	UKB+FG	585.1	N14_ACUTERENFAIL	482266	7695	474571
ICD10 N	Chronic glomerulonephritis	UKB+FG	580.12	N14_CHRONEPHROPATH	475821	566	475255
ICD10 N	Chronic renal failure	UKB+FG	585.3	N14_CHRONKIDNEYDIS	482858	8287	474571
ICD10 N	Cystitis	UKB+FG	592.11	N14_CYSTITIS	455615	4921	450694
ICD10 N	Endometriosis	UKB+FG	615	N14_ENDOMETRIOSIS_NOS	231771	4511	227260
ICD10 N	IgA nephritis	UKB+FG	593	N14_RECURANDPERHEAMATUR	477784	15587	462197
ICD10 N	Mastopathy	UKB+FG	610.1	N14_BENIGNMAMDYSP	259849	2541	257308
ICD10 N	Nephrotic syndrome	UKB+FG	580.2	N14_NEPHROTICSYND	476030	775	475255
ICD10 N	Neuropathic bladder	UKB+FG	596.5	N14_NEUROMUSCDYSBLADD	467030	2237	464793
ICD10 N	Ovarian cyst	UKB+FG	628	N14_OVARYCYST	218469	10847	207622
ICD10 N	Pyelonephritis	UKB+FG	590	N14_PYELONEPHR	462487	7992	454495
ICD10 N	Urolithiasis	UKB+FG	594.1	N14_CALCUKIDUR	488346	6223	482123
ICD10 N	Uterine prolapse	UKB+FG	618.2	N14_FEMGENPROL	234822	10647	224175
ICD10 O	Abortion	UKB+FG	634	O15_ABORT_SPONTAN	257561	7069	250492
ICD10 O	Cesarian section	UKB+FG	669	O15_DELIV_CAESAR	243071	5336	237735
ICD10 O	Ectopic pregnancy	UKB+FG	634.3	O15_PREG_ECTOP	252006	1514	250492
ICD10 O	Pre-eclampsia	UKB+FG	642	O15_PREECLAMPS	267242	2355	264887
ICD10 Q	Polycystic kidney disease	UKB	751.21	-	355855	424	355431
ICD10 R	Febrile seizure	UKB	345.3	-	345331	2366	342965
ICD10 S	Achilles tendon rupture	UKB	1009	-	357658	7746	349912
ICD10 S	Compression fracture	UKB	805	-	337779	1796	335983
ICD10 S	Head injury	UKB	1009	-	357658	7746	349912
ICD10 Z	Food allergy	UKB	930	-	351086	182	350904
ATC A	Drugs for peptic ulcer and gastro-esophageal reflux disease	UKB	A02B	-	132367	53137	79230
ATC A	Drugs used in diabetes	UKB	A10	-	305913	15272	290641
ATC B	Antithrombotic agents	UKB	B01A	-	153639	67653	85986
ATC C	Vasodilators used in cardiac diseases	UKB	C01D	-	242659	5546	237113
ATC C	Antihypertensives	UKB	C02	-	152380	6431	145949
ATC C	Diuretics	UKB	C03	-	229086	34453	194633
ATC C	Beta blocking agents	UKB	C07	-	224024	31700	192324
ATC C	Calcium channel blockers	UKB	C08	-	204378	31904	172474
ATC C	Agents acting on the renin-angiotensin system	UKB	C09	-	237530	62752	174778
ATC C	HMG CoA reductase inhibitors	UKB	C10AA	-	290385	73475	216910
ATC H	Thyroid preparations	UKB	H03A	-	305582	24832	280750
ATC L	Immunosuppressants	UKB	L04	-	272602	3954	268648
ATC M	Anti-inflammatory and antirheumatic products, non-steroids	UKB	M01A	-	164520	74150	90370
ATC M	Drugs affecting bone structure and mineralization	UKB	M05B	-	215668	7870	207798
ATC N	Opioids	UKB	N02A	-	78808	22982	55826
ATC N	Salicylic acid and derivatives	UKB	N02BA	-	112010	61583	50427
ATC N	Anilides	UKB	N02BE	-	179810	83218	96592
ATC N	Antimigraine preparations	UKB	N02C	-	119844	5521	114323
ATC N	Antidepressants	UKB	N06A	-	304162	33757	270405
ATC R	Adrenergics, inhalants	UKB	R03A	-	176445	28880	147565
ATC R	Glucocorticoids	UKB	R03BA	-	205700	17352	188348
ATC R	Antihistamines for systemic use	UKB	R06A	-	151636	13984	137652
ATC S	Antiglaucoma preparations and miotics	UKB	S01E	-	100868	5215	95653
Abbreviations: ICD, international classification of diseases; UKB, UK Biobank; FG, FinnGen.
